# Supplementary material for: Extracellular vesicle miR-32 derived from macrophage promotes arterial calcification in mice with type 2 diabetes via inhibiting VSMC autophagy
Source: J Transl Med. 2022 Jul 6;20:307. doi: 10.1186/s12967-022-03502-8 (PMC9258116; doi:10.1186/s12967-022-03502-8)
Supplement: Supplementary file 1 — Additional file 1. MS analyze the interaction protein of Mef2d. [file 12967_2022_3502_MOESM1_ESM.xlsx]

## Sheet: MS
Sequence	Amino acid before	First amino acid	Second amino acid	Second last amino acid	Last amino acid	Amino acid after	Length	Missed cleavages	Mass	Proteins	Leading razor protein	Start position	End position	Unique (Groups)	Unique (Proteins)	Charges	PEP	Score	MS/MS Count	Intensity	co-zp	Oxidation (M) site IDs	RAW(co-zp)	ID Type(co-zp)
AAGVEAAAEVAATEPK	M	A	A	P	K	M	16	0	1483.75	tr|B8JK33|B8JK33_MOUSE;tr|Q3TL61|Q3TL61_MOUSE;tr|B8JK32|B8JK32_MOUSE;tr|Q3TW40|Q3TW40_MOUSE;tr|Q3THB3|Q3THB3_MOUSE;sp|Q9D0E1-2|HNRPM_MOUSE;sp|Q9D0E1|HNRPM_MOUSE	tr|B8JK33|B8JK33_MOUSE	2	17	yes	no	2	4.2482e-15	182.35	1	1963100	1963100		1963100	By MS/MS
AAPAAAAAMAPPGPR	K	A	A	P	R	V	15	0	1318.68	sp|Q8BMF4|ODP2_MOUSE	sp|Q8BMF4|ODP2_MOUSE	392	406	yes	yes	2;3	2.3949e-05	127.4	4	58165000	58165000	28	58165000	By MS/MS
AAQSPQQHSSGDPTEEESPV	K	A	A	P	V	-	20	0	2079.9	tr|Q3TIU1|Q3TIU1_MOUSE;tr|Q3UWP4|Q3UWP4_MOUSE;tr|Q8BPS5|Q8BPS5_MOUSE;tr|Q8C2E6|Q8C2E6_MOUSE;tr|Q544N9|Q544N9_MOUSE;tr|Q3TRK9|Q3TRK9_MOUSE;sp|P53986|MOT1_MOUSE	tr|Q3TIU1|Q3TIU1_MOUSE	9	28	yes	no	2	1.5477e-10	141.65	1	3834300	3834300		3834300	By MS/MS
AASAWLEAGLAR	M	A	A	A	R	V	12	0	1214.64	sp|Q66GT5|PTPM1_MOUSE	sp|Q66GT5|PTPM1_MOUSE	2	13	yes	yes	2	1.0816e-12	183.67	1	12741000	12741000		12741000	By MS/MS
ADAEMAAFGAAAPFLR	M	A	D	L	R	K	16	0	1607.78	tr|B2RXX9|B2RXX9_MOUSE;tr|B2RY26|B2RY26_MOUSE;sp|Q91Z83|MYH7_MOUSE;tr|A0A2I3BRL9|A0A2I3BRL9_MOUSE;tr|B8JJH1|B8JJH1_MOUSE;tr|Q1WJL6|Q1WJL6_MOUSE;tr|A0A2I3BQV3|A0A2I3BQV3_MOUSE	tr|B2RXX9|B2RXX9_MOUSE	2	17	yes	no	2	6.9291e-66	286.95	1	1848100000	1848100000		1848100000	By MS/MS
ADAVQDSEMVELVELEIR	K	A	D	I	R	E	18	0	2045	sp|Q8BFR5-2|EFTU_MOUSE;sp|Q8BFR5|EFTU_MOUSE	sp|Q8BFR5-2|EFTU_MOUSE	183	200	yes	no	2	8.1044e-08	149.22	1	22311000	22311000		22311000	By MS/MS
AEAHQAVAFQFTVTPDGVDFR	M	A	E	F	R	L	21	0	2305.11	tr|E9Q393|E9Q393_MOUSE;tr|Q3UIM5|Q3UIM5_MOUSE;sp|Q924X2|CPT1B_MOUSE	tr|E9Q393|E9Q393_MOUSE	2	22	yes	no	2;3	4.691e-204	411.11	2	55013000	55013000		55013000	By MS/MS
AGELTEDEVER	R	A	G	E	R	V	11	0	1246.57	tr|S4R1N6|S4R1N6_MOUSE;tr|Q561N5|Q561N5_MOUSE;tr|Q3TW65|Q3TW65_MOUSE;tr|F6YVP7|F6YVP7_MOUSE;tr|A0A1Y7VKY1|A0A1Y7VKY1_MOUSE;sp|P62270|RS18_MOUSE	tr|S4R1N6|S4R1N6_MOUSE	56	66	yes	no	2	0.0001619	147.75	1	9762800	9762800		9762800	By MS/MS
AGFAGDDAPR	K	A	G	P	R	A	10	0	975.441	sp|P63268|ACTH_MOUSE;sp|P62737|ACTA_MOUSE;sp|P68033|ACTC_MOUSE;tr|Q3TG92|Q3TG92_MOUSE;tr|Q3U122|Q3U122_MOUSE;tr|Q497E4|Q497E4_MOUSE;tr|Q3UJ36|Q3UJ36_MOUSE;tr|Q9CXK3|Q9CXK3_MOUSE;sp|P68134|ACTS_MOUSE;tr|Q3UIJ3|Q3UIJ3_MOUSE;tr|Q61852|Q61852_MOUSE;tr|D3YZY0|D3YZY0_MOUSE;tr|A0A494B9T3|A0A494B9T3_MOUSE;tr|D3Z2K3|D3Z2K3_MOUSE;tr|A0A1D5RM20|A0A1D5RM20_MOUSE	sp|P63268|ACTH_MOUSE	20	29	no	no	2	0.011183	101.25	1	148800000	148800000		148800000	By MS/MS
AGLQFPVGR	R	A	G	G	R	V	9	0	943.524	sp|Q6GSS7|H2A2A_MOUSE;sp|Q8R1M2|H2AJ_MOUSE;tr|B2RWH3|B2RWH3_MOUSE;sp|Q64523|H2A2C_MOUSE;tr|Q149V4|Q149V4_MOUSE;sp|Q64522|H2A2B_MOUSE;tr|A0A0N4SV66|A0A0N4SV66_MOUSE;tr|A2AB79|A2AB79_MOUSE;sp|Q8CGP7|H2A1K_MOUSE;sp|Q8CGP5|H2A1F_MOUSE;sp|Q8BFU2|H2A3_MOUSE;sp|C0HKE3|H2A1D_MOUSE;sp|C0HKE8|H2A1O_MOUSE;tr|B2RVF0|B2RVF0_MOUSE;sp|C0HKE7|H2A1N_MOUSE;sp|C0HKE6|H2A1I_MOUSE;sp|C0HKE5|H2A1G_MOUSE;sp|C0HKE9|H2A1…	sp|Q6GSS7|H2A2A_MOUSE	22	30	yes	no	2	0.00044761	145.04	5	18040000	18040000		18040000	By MS/MS
AGQAFRK	M	A	G	R	K	F	7	1	776.429	tr|Q9JI95|Q9JI95_MOUSE;tr|Q4KL76|Q4KL76_MOUSE;sp|Q64433|CH10_MOUSE	tr|Q9JI95|Q9JI95_MOUSE	2	8	yes	no	2	0.01105	71.378	1	2246200	2246200		2246200	By MS/MS
AIAELGIYPAVDPLDSTSR	R	A	I	S	R	I	19	0	1987.03	sp|P56480|ATPB_MOUSE	sp|P56480|ATPB_MOUSE	388	406	yes	yes	2	5.0958e-14	169.04	1	34900000	34900000		34900000	By MS/MS
AILVDLEPGTMDSVR	R	A	I	V	R	S	15	0	1614.83	sp|P99024|TBB5_MOUSE;tr|B2RSN3|B2RSN3_MOUSE;sp|Q9CWF2|TBB2B_MOUSE;sp|Q7TMM9|TBB2A_MOUSE;tr|A0A1D5RM76|A0A1D5RM76_MOUSE	sp|P99024|TBB5_MOUSE	63	77	no	no	2	0.00057649	95.618	2	9245000	9245000	25	9245000	By MS/MS
ALCDYKQDQK	R	A	L	Q	K	I	10	1	1267.59	sp|E9Q557|DESP_MOUSE;tr|E9PZW0|E9PZW0_MOUSE	sp|E9Q557|DESP_MOUSE	477	486	yes	no	2	0.0001171	156.35	1	10601000	10601000		10601000	By MS/MS
ALMLQGVDLLADAVAVTMGPK	R	A	L	P	K	G	21	0	2112.13	sp|P63038|CH60_MOUSE;tr|D3Z7J9|D3Z7J9_MOUSE;tr|D3Z2F2|D3Z2F2_MOUSE	sp|P63038|CH60_MOUSE	38	58	yes	no	2;3	1.7799e-34	223.96	2	34296000	34296000		34296000	By MS/MS
ALPAPIEK	K	A	L	E	K	T	8	0	837.496	tr|A0A4E9FT70|A0A4E9FT70_MOUSE	tr|A0A4E9FT70|A0A4E9FT70_MOUSE	256	263	yes	yes	1;2	0.0016136	125.5	1	5449800000	5449800000		5449800000	By MS/MS
ALPAPIEKTISK	K	A	L	S	K	T	12	1	1266.75	tr|A0A4E9FT70|A0A4E9FT70_MOUSE	tr|A0A4E9FT70|A0A4E9FT70_MOUSE	256	267	yes	yes	3	0.0014732	93.623	4	36342000	36342000		36342000	By MS/MS
ALTVPELTQQMFDAK	R	A	L	A	K	N	15	0	1690.86	tr|Q9CVR0|Q9CVR0_MOUSE;sp|P68372|TBB4B_MOUSE;tr|Q9DCR1|Q9DCR1_MOUSE;sp|Q9D6F9|TBB4A_MOUSE;tr|Q3U9U3|Q3U9U3_MOUSE;tr|Q3UMM1|Q3UMM1_MOUSE;sp|Q922F4|TBB6_MOUSE;tr|Q9CUN8|Q9CUN8_MOUSE;tr|Q9CRT0|Q9CRT0_MOUSE	tr|Q9CVR0|Q9CVR0_MOUSE	241	255	no	no	2	1.3127e-06	140.24	1	19408000	19408000		19408000	By MS/MS
ANVTAIRR	R	A	N	R	R	V	8	1	899.53	tr|Q3TBM6|Q3TBM6_MOUSE;tr|F6Q609|F6Q609_MOUSE;tr|E9Q133|E9Q133_MOUSE;tr|Q3U0I3|Q3U0I3_MOUSE;tr|Q3UJP4|Q3UJP4_MOUSE;tr|Q3U4U6|Q3U4U6_MOUSE;sp|P80318|TCPG_MOUSE	tr|Q3TBM6|Q3TBM6_MOUSE	259	266	yes	no	2	0.011168	97.798	1	10155000	10155000		10155000	By MS/MS
AQDTAELFFEDVR	K	A	Q	V	R	L	13	0	1539.72	tr|A0A0R4J083|A0A0R4J083_MOUSE;sp|P51174|ACADL_MOUSE	tr|A0A0R4J083|A0A0R4J083_MOUSE	255	267	yes	no	2	1.5431e-60	240.21	1	0	0		0	By MS/MS
AQYEDIAQK	K	A	Q	Q	K	S	9	0	1064.51	sp|Q3UV17|K22O_MOUSE	sp|Q3UV17|K22O_MOUSE	343	351	yes	yes	2	0.015012	111.74	2	643200000	643200000		643200000	By MS/MS
AQYEDIAQKSK	K	A	Q	S	K	A	11	1	1279.64	sp|Q3UV17|K22O_MOUSE	sp|Q3UV17|K22O_MOUSE	343	353	yes	yes	2;3	2.2468e-07	166.86	2	19445000	19445000		19445000	By MS/MS
ASGVAVSDGVIK	M	A	S	I	K	V	12	0	1101.6	tr|Q544Y7|Q544Y7_MOUSE;sp|P18760|COF1_MOUSE;tr|A0A494B9A7|A0A494B9A7_MOUSE;tr|F8WGL3|F8WGL3_MOUSE;tr|Q9CX22|Q9CX22_MOUSE	tr|Q544Y7|Q544Y7_MOUSE	2	13	yes	no	2	0.0061784	69.672	0	2698500	2698500		2698500	By MS/MS
ASNVTNKTDPR	M	A	S	P	R	S	11	1	1201.61	tr|A0A2I3BQW7|A0A2I3BQW7_MOUSE;tr|A0A2I3BQH3|A0A2I3BQH3_MOUSE;tr|A0A2I3BRM6|A0A2I3BRM6_MOUSE;sp|Q9Z204-4|HNRPC_MOUSE;sp|Q9Z204-3|HNRPC_MOUSE;sp|Q9Z204-2|HNRPC_MOUSE;sp|Q9Z204-5|HNRPC_MOUSE;sp|Q9Z204|HNRPC_MOUSE;tr|Q3U6P5|Q3U6P5_MOUSE	tr|A0A2I3BQW7|A0A2I3BQW7_MOUSE	2	12	yes	no	2	0.00027964	133.81	1	4218200	4218200		4218200	By MS/MS
AVAQGNLSSADVQAAK	K	A	V	A	K	N	16	0	1528.78	sp|Q9DB77|QCR2_MOUSE	sp|Q9DB77|QCR2_MOUSE	360	375	yes	yes	2	0.00050262	100.93	1	1044400	1044400		1044400	By MS/MS
AVFPSIVGRPR	R	A	V	P	R	H	11	1	1197.7	sp|P63268|ACTH_MOUSE;sp|P62737|ACTA_MOUSE;sp|P68033|ACTC_MOUSE;tr|Q3TG92|Q3TG92_MOUSE;tr|Q3U122|Q3U122_MOUSE;tr|Q497E4|Q497E4_MOUSE;tr|Q3UJ36|Q3UJ36_MOUSE;tr|Q9CXK3|Q9CXK3_MOUSE;sp|P68134|ACTS_MOUSE;tr|Q61275|Q61275_MOUSE;tr|Q3UIJ3|Q3UIJ3_MOUSE;tr|Q61852|Q61852_MOUSE;tr|D3YZY0|D3YZY0_MOUSE;tr|A0A494B9T3|A0A494B9T3_MOUSE;tr|D3Z2K3|D3Z2K3_MOUSE;tr|A0A1D5RM20|A0A1D5RM20_MOUSE	sp|P63268|ACTH_MOUSE	30	40	no	no	2;3	2.9939e-07	162.97	5	11034000	11034000		11034000	By MS/MS
AVLVDLEPGTMDSVR	R	A	V	V	R	S	15	0	1600.81	tr|Q9CVR0|Q9CVR0_MOUSE;sp|P68372|TBB4B_MOUSE;sp|Q9D6F9|TBB4A_MOUSE	tr|Q9CVR0|Q9CVR0_MOUSE	21	35	yes	no	2	8.0554e-07	142.1	4	10857000	10857000	23	10857000	By MS/MS
AVQISKK	M	A	V	K	K	R	7	1	772.481	tr|Q9D0A2|Q9D0A2_MOUSE;tr|Q9CZP6|Q9CZP6_MOUSE;tr|Q5YLW3|Q5YLW3_MOUSE;tr|Q3UK56|Q3UK56_MOUSE;tr|Q3UCL7|Q3UCL7_MOUSE;sp|P62908|RS3_MOUSE;tr|A0A140LI77|A0A140LI77_MOUSE;tr|D3YV43|D3YV43_MOUSE	tr|Q9D0A2|Q9D0A2_MOUSE	2	8	yes	no	2	0.014381	63.301	1	2553200	2553200		2553200	By MS/MS
AVSLPFSVVCPDAK	R	A	V	A	K	T	14	0	1488.76	tr|Q3UDD6|Q3UDD6_MOUSE;tr|Q544Y8|Q544Y8_MOUSE;tr|Q3UC19|Q3UC19_MOUSE;tr|Q3TX66|Q3TX66_MOUSE;tr|Q3TWT4|Q3TWT4_MOUSE;sp|P28798|GRN_MOUSE;tr|Q3U9K2|Q3U9K2_MOUSE;tr|Q9D2V3|Q9D2V3_MOUSE;tr|Q3UD85|Q3UD85_MOUSE;tr|Q3UAJ3|Q3UAJ3_MOUSE;tr|Q3U9N4|Q3U9N4_MOUSE;tr|Q3U8W3|Q3U8W3_MOUSE;tr|Q3U5Q6|Q3U5Q6_MOUSE;tr|Q3TW77|Q3TW77_MOUSE;tr|H3BLC9|H3BLC9_MOUSE;tr|Q3TVQ3|Q3TVQ3_MOUSE	tr|Q3UDD6|Q3UDD6_MOUSE	211	224	yes	no	2	5.5772e-05	139.86	1	39354000	39354000		39354000	By MS/MS
AVTKYTSSK	K	A	V	S	K	-	9	1	983.529	sp|Q64478|H2B1H_MOUSE;sp|Q6ZWY9|H2B1C_MOUSE;sp|P10853|H2B1F_MOUSE;tr|A0JLV3|A0JLV3_MOUSE;sp|P70696|H2B1A_MOUSE;tr|A0JNS9|A0JNS9_MOUSE;sp|Q9D2U9|H2B3A_MOUSE;tr|B2RTK3|B2RTK3_MOUSE;sp|Q8CGP0|H2B3B_MOUSE;sp|Q64475|H2B1B_MOUSE;sp|P10854|H2B1M_MOUSE;sp|Q8CGP2|H2B1P_MOUSE;sp|Q8CGP2-2|H2B1P_MOUSE	sp|Q64478|H2B1H_MOUSE	118	126	no	no	2	0.03163	95.358	1	23783000	23783000		23783000	By MS/MS
AVTSEIAVLQSR	K	A	V	S	R	L	12	0	1272.7	tr|Q99LY0|Q99LY0_MOUSE;tr|Q5RKP4|Q5RKP4_MOUSE;tr|Q8BMR3|Q8BMR3_MOUSE;tr|Q3U900|Q3U900_MOUSE;sp|Q91YQ5|RPN1_MOUSE	tr|Q99LY0|Q99LY0_MOUSE	198	209	yes	no	2	0.011965	93.258	1	1010900	1010900		1010900	By MS/MS
CLAAALIVLTESGR	K	C	L	G	R	S	14	0	1472.8	sp|P52480-2|KPYM_MOUSE	sp|P52480-2|KPYM_MOUSE	423	436	yes	yes	2	0.0067643	87.184	1	8039700	8039700		8039700	By MS/MS
CNTAWNR	R	C	N	N	R	L	7	0	920.392	tr|E3T928|E3T928_MOUSE;tr|A0A140D4A5|A0A140D4A5_MOUSE;tr|A0A140D4A4|A0A140D4A4_MOUSE;tr|A0A140D4A3|A0A140D4A3_MOUSE;tr|A0A126QCR1|A0A126QCR1_MOUSE;tr|Q61919|Q61919_MOUSE;tr|Q60589|Q60589_MOUSE;tr|Q1KYM0|Q1KYM0_MOUSE;tr|Q04586|Q04586_MOUSE;tr|P70356|P70356_MOUSE;tr|A0A068EVR8|A0A068EVR8_MOUSE;sp|P11370|ENV2_MOUSE	tr|E3T928|E3T928_MOUSE	129	135	yes	no	2	0.00012429	148.07	1	8988100	8988100		8988100	By MS/MS
CPAPCQTTYVK	K	C	P	V	K	C	11	0	1323.6	tr|G5E8Z3|G5E8Z3_MOUSE	tr|G5E8Z3|G5E8Z3_MOUSE	92	102	yes	yes	2	0.0072057	108.43	1	2574800	2574800		2574800	By MS/MS
DAGQISGLNVLR	K	D	A	L	R	V	12	0	1241.67	sp|P38647|GRP75_MOUSE	sp|P38647|GRP75_MOUSE	207	218	yes	yes	2	9.9572e-05	143.39	2	3865400	3865400		3865400	By MS/MS
DAGTIAGLNVMR	K	D	A	M	R	I	12	0	1216.62	tr|Q3UEM8|Q3UEM8_MOUSE;tr|Q3U7T8|Q3U7T8_MOUSE;tr|Q9DC41|Q9DC41_MOUSE;tr|Q3U9G2|Q3U9G2_MOUSE;tr|Q3TWF2|Q3TWF2_MOUSE;tr|Q3TKF8|Q3TKF8_MOUSE;tr|Q3TI47|Q3TI47_MOUSE;sp|P20029|BIP_MOUSE;tr|Q3U6V3|Q3U6V3_MOUSE	tr|Q3UEM8|Q3UEM8_MOUSE	187	198	yes	no	2	0.032762	40.724	1	0	0		0	By MS/MS
DAVTYTEHAK	R	D	A	A	K	R	10	0	1133.54	tr|B2RTM0|B2RTM0_MOUSE;sp|P62806|H4_MOUSE;tr|Q61667|Q61667_MOUSE	tr|B2RTM0|B2RTM0_MOUSE	69	78	yes	no	3	0.014954	57.348	1	5691700	5691700		5691700	By MS/MS
DIQLARR	K	D	I	R	R	I	7	1	870.504	tr|A1L0U3|A1L0U3_MOUSE;tr|A1L0V4|A1L0V4_MOUSE;tr|B9EI85|B9EI85_MOUSE;sp|P84228|H32_MOUSE;sp|P68433|H31_MOUSE;tr|A0A1W2P768|A0A1W2P768_MOUSE;tr|F8WI35|F8WI35_MOUSE;sp|P84244|H33_MOUSE;sp|P02301|H3C_MOUSE	tr|A1L0U3|A1L0U3_MOUSE	121	127	yes	no	2	0.0099794	111.28	2	4609400	4609400		4609400	By MS/MS
DISTLNSGKK	R	D	I	K	K	S	10	1	1061.57	tr|Q99LY0|Q99LY0_MOUSE;tr|Q5RKP4|Q5RKP4_MOUSE;tr|Q8BMR3|Q8BMR3_MOUSE;tr|Q3U900|Q3U900_MOUSE;sp|Q91YQ5|RPN1_MOUSE	tr|Q99LY0|Q99LY0_MOUSE	181	190	yes	no	2	0.0015308	122.44	0	18843000	18843000		18843000	By MS/MS
DLEEATLQHEATAAALR	R	D	L	L	R	K	17	0	1837.92	tr|B2RXX9|B2RXX9_MOUSE;tr|B2RY26|B2RY26_MOUSE;sp|Q91Z83|MYH7_MOUSE;sp|Q02566|MYH6_MOUSE;tr|B2RQQ1|B2RQQ1_MOUSE;tr|Q2TAW4|Q2TAW4_MOUSE;tr|B2RWW8|B2RWW8_MOUSE;sp|Q5SX39|MYH4_MOUSE;sp|P13542|MYH8_MOUSE	tr|B2RXX9|B2RXX9_MOUSE	1177	1193	yes	no	2;3	5.5855e-22	205.72	2	3096800	3096800		3096800	By MS/MS
DLTAVSNNAGVDNFGLGLLLR	K	D	L	L	R	S	21	0	2158.14	tr|Q9CRF4|Q9CRF4_MOUSE;tr|Q3UJQ9|Q3UJQ9_MOUSE;tr|Q3UK61|Q3UK61_MOUSE;tr|Q3U9P7|Q3U9P7_MOUSE;sp|Q9D0K2|SCOT1_MOUSE	tr|Q9CRF4|Q9CRF4_MOUSE	84	104	yes	no	2	1.0501e-179	391.61	1	38601000	38601000		38601000	By MS/MS
DLYANNVLSGGTTMYPGIADR	K	D	L	D	R	M	21	0	2227.06	sp|P63268|ACTH_MOUSE;sp|P62737|ACTA_MOUSE;sp|P68033|ACTC_MOUSE;tr|Q3TG92|Q3TG92_MOUSE;tr|Q3U122|Q3U122_MOUSE;tr|Q497E4|Q497E4_MOUSE;tr|Q3UJ36|Q3UJ36_MOUSE;tr|Q9CXK3|Q9CXK3_MOUSE;tr|Q61275|Q61275_MOUSE;tr|Q3UIJ3|Q3UIJ3_MOUSE;tr|Q61852|Q61852_MOUSE	sp|P63268|ACTH_MOUSE	293	313	yes	no	2	4.1343e-70	281.09	1	44631000	44631000		44631000	By MS/MS
DLYANTVLSGGTTMYPGLADR	K	D	L	D	R	M	21	0	2214.06	tr|Q9QZ83|Q9QZ83_MOUSE	tr|Q9QZ83|Q9QZ83_MOUSE	296	316	yes	yes	2	3.7235e-100	321.62	1	124230000	124230000		124230000	By MS/MS
DNIQGITKPAIR	R	D	N	I	R	R	12	1	1324.75	tr|B2RTM0|B2RTM0_MOUSE;sp|P62806|H4_MOUSE	tr|B2RTM0|B2RTM0_MOUSE	25	36	yes	no	2;3	0.0047655	119.16	4	6332200	6332200		6332200	By MS/MS
DNIQGITKPAIRR	R	D	N	R	R	L	13	2	1480.85	tr|B2RTM0|B2RTM0_MOUSE;sp|P62806|H4_MOUSE	tr|B2RTM0|B2RTM0_MOUSE	25	37	yes	no	3	0.010713	60.628	2	2435900	2435900		2435900	By MS/MS
DSYVGDEAQSK	K	D	S	S	K	R	11	0	1197.52	sp|P63268|ACTH_MOUSE;sp|P62737|ACTA_MOUSE;sp|P68033|ACTC_MOUSE;tr|Q3TG92|Q3TG92_MOUSE;tr|Q3U122|Q3U122_MOUSE;tr|Q497E4|Q497E4_MOUSE;tr|Q3UJ36|Q3UJ36_MOUSE;tr|Q9CXK3|Q9CXK3_MOUSE;sp|P68134|ACTS_MOUSE;tr|Q61275|Q61275_MOUSE;tr|Q3UIJ3|Q3UIJ3_MOUSE;tr|Q61852|Q61852_MOUSE;tr|Q61272|Q61272_MOUSE;tr|Q61264|Q61264_MOUSE;tr|D3YZY0|D3YZY0_MOUSE;tr|A0A494B9T3|A0A494B9T3_MOUSE;tr|D3Z2K3|D3Z2K3_MOUSE;tr|A0A1D…	sp|P63268|ACTH_MOUSE	52	62	no	no	2	0.00014109	149.27	1	97020000	97020000		97020000	By MS/MS
DSYVGDEAQSKR	K	D	S	K	R	G	12	1	1353.62	sp|P63268|ACTH_MOUSE;sp|P62737|ACTA_MOUSE;sp|P68033|ACTC_MOUSE;tr|Q3TG92|Q3TG92_MOUSE;tr|Q3U122|Q3U122_MOUSE;tr|Q497E4|Q497E4_MOUSE;tr|Q3UJ36|Q3UJ36_MOUSE;tr|Q9CXK3|Q9CXK3_MOUSE;sp|P68134|ACTS_MOUSE;tr|Q61275|Q61275_MOUSE;tr|Q3UIJ3|Q3UIJ3_MOUSE;tr|Q61852|Q61852_MOUSE;tr|Q61272|Q61272_MOUSE;tr|Q61264|Q61264_MOUSE;tr|D3YZY0|D3YZY0_MOUSE;tr|A0A494B9T3|A0A494B9T3_MOUSE;tr|D3Z2K3|D3Z2K3_MOUSE;tr|A0A1D…	sp|P63268|ACTH_MOUSE	52	63	no	no	2;3	1.9679e-49	260.76	2	399010000	399010000		399010000	By MS/MS
DTLMISR	K	D	T	S	R	T	7	0	834.427	tr|A0A4E9FT70|A0A4E9FT70_MOUSE;tr|A0A4E9G461|A0A4E9G461_MOUSE;tr|A0A4E9FU10|A0A4E9FU10_MOUSE;tr|A0A097PUG1|A0A097PUG1_MOUSE;tr|A0A097PUH2|A0A097PUH2_MOUSE	tr|A0A4E9FT70|A0A4E9FT70_MOUSE	178	184	yes	no	2	3.7915e-06	159.19	7	2507100000	2507100000	32	2507100000	By MS/MS
DVGGIVLANACGPCIGQWDR	R	D	V	D	R	K	20	0	2157.01	sp|Q99KI0|ACON_MOUSE	sp|Q99KI0|ACON_MOUSE	438	457	yes	yes	2	4.0023e-84	292.82	1	96217000	96217000		96217000	By MS/MS
EEGIVGFFAGLIPR	R	E	E	P	R	L	14	0	1503.81	tr|A2AFW6|A2AFW6_MOUSE;tr|Q3UA17|Q3UA17_MOUSE;sp|Q791V5|MTCH2_MOUSE;tr|Q9D050|Q9D050_MOUSE;tr|Q05C68|Q05C68_MOUSE	tr|A2AFW6|A2AFW6_MOUSE	163	176	yes	no	2	3.0699e-06	157.66	1	9048800	9048800		9048800	By MS/MS
EIAQDFKTDLR	R	E	I	L	R	F	11	1	1334.68	tr|A1L0U3|A1L0U3_MOUSE;tr|A1L0V4|A1L0V4_MOUSE;tr|B9EI85|B9EI85_MOUSE;sp|P84228|H32_MOUSE;sp|P68433|H31_MOUSE;tr|A0A1W2P768|A0A1W2P768_MOUSE;tr|F8WI35|F8WI35_MOUSE;sp|P84244|H33_MOUSE;sp|P02301|H3C_MOUSE;tr|E0CZ27|E0CZ27_MOUSE	tr|A1L0U3|A1L0U3_MOUSE	71	81	yes	no	2	0.028243	60.102	1	0	0		0	By MS/MS
EITALAPSTMK	K	E	I	M	K	I	11	0	1160.61	sp|P63268|ACTH_MOUSE;sp|P62737|ACTA_MOUSE;sp|P68033|ACTC_MOUSE;tr|Q3TG92|Q3TG92_MOUSE;tr|Q3U122|Q3U122_MOUSE;tr|Q497E4|Q497E4_MOUSE;tr|Q3UJ36|Q3UJ36_MOUSE;tr|Q9CXK3|Q9CXK3_MOUSE;sp|P68134|ACTS_MOUSE;tr|Q61275|Q61275_MOUSE;tr|Q3UIJ3|Q3UIJ3_MOUSE;tr|Q61272|Q61272_MOUSE;tr|Q61264|Q61264_MOUSE;tr|Q9QZ83|Q9QZ83_MOUSE	sp|P63268|ACTH_MOUSE	317	327	no	no	2	0.0021412	121.73	3	10293000	10293000	18	10293000	By MS/MS
EMTSISSR	K	E	M	S	R	K	8	0	909.423	sp|Q8CDG5|CRERF_MOUSE;tr|B8JJI2|B8JJI2_MOUSE	sp|Q8CDG5|CRERF_MOUSE	420	427	yes	no	2	0.010788	89.369	1	0	0		0	By MS/MS
ENQSILITGESGAGK	R	E	N	G	K	T	15	0	1502.76	tr|B2RXX9|B2RXX9_MOUSE;tr|B2RY26|B2RY26_MOUSE;sp|Q91Z83|MYH7_MOUSE;sp|Q02566|MYH6_MOUSE;tr|B2RQQ1|B2RQQ1_MOUSE;tr|Q2TAW4|Q2TAW4_MOUSE;tr|B2RWW8|B2RWW8_MOUSE;sp|Q5SX39|MYH4_MOUSE;tr|Q3UQQ3|Q3UQQ3_MOUSE;tr|Q5BKR0|Q5BKR0_MOUSE;tr|Q6P8P3|Q6P8P3_MOUSE;sp|P13542|MYH8_MOUSE;tr|B2RWX0|B2RWX0_MOUSE;sp|Q5SX40|MYH1_MOUSE;tr|I6L963|I6L963_MOUSE;tr|Q3UUB1|Q3UUB1_MOUSE;tr|Q8BLW0|Q8BLW0_MOUSE;tr|G3UW82|G3UW82_M…	tr|B2RXX9|B2RXX9_MOUSE	170	184	no	no	2	1.8596e-05	130.44	1	2552100	2552100		2552100	By MS/MS
FDAGELITQR	R	F	D	Q	R	E	10	0	1148.58	tr|Q5SQG5|Q5SQG5_MOUSE;sp|P67778|PHB_MOUSE;tr|Q3TV00|Q3TV00_MOUSE;tr|Q3V2K0|Q3V2K0_MOUSE	tr|Q5SQG5|Q5SQG5_MOUSE	134	143	yes	no	2	0.00026985	148.52	2	2844400	2844400		2844400	By MS/MS
FDDGAGGDNEVQR	R	F	D	Q	R	T	13	0	1378.57	tr|Q3UIH5|Q3UIH5_MOUSE;tr|Q3U5V3|Q3U5V3_MOUSE;sp|P46471|PRS7_MOUSE;tr|Q8BVQ9|Q8BVQ9_MOUSE	tr|Q3UIH5|Q3UIH5_MOUSE	285	297	yes	no	2	0.00922	91.313	1	1388500	1388500		1388500	By MS/MS
FGDSNTVMR	K	F	G	M	R	F	9	0	1025.46	sp|E9Q557|DESP_MOUSE;tr|E9PZW0|E9PZW0_MOUSE	sp|E9Q557|DESP_MOUSE	929	937	yes	no	2	0.022787	93.429	1	1764500	1764500		1764500	By MS/MS
FGIGSYLQSEVIECR	R	F	G	C	R	S	15	0	1756.85	sp|A2ASS6-2|TITIN_MOUSE;tr|A0A5K1VVQ1|A0A5K1VVQ1_MOUSE;tr|E9Q8N1|E9Q8N1_MOUSE;tr|E9Q8K5|E9Q8K5_MOUSE;sp|A2ASS6|TITIN_MOUSE;tr|A0A5K1VVQ9|A0A5K1VVQ9_MOUSE	sp|A2ASS6-2|TITIN_MOUSE	23374	23388	yes	no	2	1.9996e-30	232.17	1	25558000	25558000		25558000	By MS/MS
FGLGSIAGAVGATAVYPIDLVK	R	F	G	V	K	T	22	0	2118.17	tr|Q91YK1|Q91YK1_MOUSE;tr|Q8C140|Q8C140_MOUSE;sp|Q9QXX4|CMC2_MOUSE	tr|Q91YK1|Q91YK1_MOUSE	66	87	yes	no	2	0.00062913	92.703	1	23073000	23073000		23073000	By MS/MS
FLSQPFQVAEVFTGHMGK	R	F	L	G	K	L	18	0	2022	sp|P56480|ATPB_MOUSE	sp|P56480|ATPB_MOUSE	463	480	yes	yes	3	2.8834e-07	132.51	1	74097000	74097000		74097000	By MS/MS
FSNISEGLSNYSIIDK	K	F	S	D	K	L	16	0	1785.88	tr|Q61854|Q61854_MOUSE;tr|Q8C9K1|Q8C9K1_MOUSE;tr|Q78ED8|Q78ED8_MOUSE;sp|P20826-2|SCF_MOUSE;sp|P20826|SCF_MOUSE	tr|Q61854|Q61854_MOUSE	88	103	yes	no	2	0.00012881	111.86	1	20538000	20538000		20538000	By MS/MS
FTLGSVAGAVGATAVYPIDLVK	R	F	T	V	K	T	22	0	2148.18	sp|Q8BH59|CMC1_MOUSE	sp|Q8BH59|CMC1_MOUSE	330	351	yes	yes	2	1.4058e-84	296.25	1	45628000	45628000		45628000	By MS/MS
GGKPEPPAMPQPVPTA	K	G	G	T	A	-	16	1	1572.8	tr|Q9D0A2|Q9D0A2_MOUSE;tr|Q9CZP6|Q9CZP6_MOUSE;tr|Q5YLW3|Q5YLW3_MOUSE;tr|Q3UK56|Q3UK56_MOUSE;tr|Q3UCL7|Q3UCL7_MOUSE;sp|P62908|RS3_MOUSE	tr|Q9D0A2|Q9D0A2_MOUSE	228	243	yes	no	2	0.014611	66.023	1	2071500	2071500	22	2071500	By MS/MS
GLETIASDVVSLASK	K	G	L	S	K	A	15	0	1488.8	sp|Q8BMF4|ODP2_MOUSE;tr|Q99LL2|Q99LL2_MOUSE	sp|Q8BMF4|ODP2_MOUSE	528	542	yes	no	2	1.254e-21	206.1	1	37673000	37673000		37673000	By MS/MS
GVGIISEGNETVEDIAAR	K	G	V	A	R	L	18	0	1828.92	tr|Q3TXF9|Q3TXF9_MOUSE;sp|Q8VDN2|AT1A1_MOUSE;tr|Q3UF49|Q3UF49_MOUSE;tr|Q8K2R2|Q8K2R2_MOUSE;tr|Q8R0B0|Q8R0B0_MOUSE;tr|Q8R3A9|Q8R3A9_MOUSE;tr|Q8R3M4|Q8R3M4_MOUSE;tr|Q8R0E8|Q8R0E8_MOUSE;tr|Q3UCH8|Q3UCH8_MOUSE;tr|D3YYN7|D3YYN7_MOUSE;sp|Q6PIC6|AT1A3_MOUSE;tr|Q3UHK5|Q3UHK5_MOUSE;sp|Q6PIE5|AT1A2_MOUSE;tr|Q6ZQ49|Q6ZQ49_MOUSE;tr|A0A0G2JGX4|A0A0G2JGX4_MOUSE;tr|Q8VCE0|Q8VCE0_MOUSE	tr|Q3TXF9|Q3TXF9_MOUSE	630	647	yes	no	2	1.213e-22	210.64	1	5269900	5269900		5269900	By MS/MS
GYSFTTTAER	R	G	Y	E	R	E	10	0	1131.52	tr|Q9QZ83|Q9QZ83_MOUSE	tr|Q9QZ83|Q9QZ83_MOUSE	201	210	no	no	2	0.010545	108.98	1	4158500	4158500		4158500	By MS/MS
GYSFVTTAER	R	G	Y	E	R	E	10	0	1129.54	sp|P63268|ACTH_MOUSE;sp|P62737|ACTA_MOUSE;sp|P68033|ACTC_MOUSE;tr|Q3TG92|Q3TG92_MOUSE;tr|Q3U122|Q3U122_MOUSE;tr|Q497E4|Q497E4_MOUSE;tr|Q3UJ36|Q3UJ36_MOUSE;tr|Q9CXK3|Q9CXK3_MOUSE;sp|P68134|ACTS_MOUSE;tr|Q61275|Q61275_MOUSE;tr|Q61852|Q61852_MOUSE;tr|Q61272|Q61272_MOUSE;tr|D3YZY0|D3YZY0_MOUSE;tr|A0A494B9T3|A0A494B9T3_MOUSE;tr|A0A0U1RQ96|A0A0U1RQ96_MOUSE	sp|P63268|ACTH_MOUSE	198	207	yes	no	2	0.0099699	84.615	2	0	0		0	By MS/MS
HAVSEGTKAVTK	K	H	A	T	K	Y	12	1	1226.66	sp|Q64478|H2B1H_MOUSE;sp|Q6ZWY9|H2B1C_MOUSE;sp|P10853|H2B1F_MOUSE;tr|A0JLV3|A0JLV3_MOUSE;sp|Q8CGP1|H2B1K_MOUSE;tr|Q921L4|Q921L4_MOUSE;tr|Q8CBB6|Q8CBB6_MOUSE;sp|P70696|H2B1A_MOUSE;tr|A0JNS9|A0JNS9_MOUSE;tr|B2RVD5|B2RVD5_MOUSE;sp|Q9D2U9|H2B3A_MOUSE;tr|B2RTK3|B2RTK3_MOUSE;sp|Q8CGP0|H2B3B_MOUSE;sp|Q64475|H2B1B_MOUSE;sp|P10854|H2B1M_MOUSE;sp|Q8CGP2|H2B1P_MOUSE;sp|Q8CGP2-2|H2B1P_MOUSE;sp|Q64524|H2B2E_M…	sp|Q64478|H2B1H_MOUSE	110	121	no	no	3	6.7618e-07	108.56	1	0	0		0	By MS/MS
HGCTVLTALGTILK	K	H	G	L	K	K	14	0	1482.82	tr|A0A2R8VK58|A0A2R8VK58_MOUSE;tr|A0A2R8W6F8|A0A2R8W6F8_MOUSE;tr|Q3UVB1|Q3UVB1_MOUSE;sp|P04247|MYG_MOUSE	tr|A0A2R8VK58|A0A2R8VK58_MOUSE	65	78	yes	no	2	1.3325e-19	205.12	1	10852000	10852000		10852000	By MS/MS
HKQSLEEAAK	R	H	K	A	K	T	10	1	1139.59	sp|E9Q557|DESP_MOUSE	sp|E9Q557|DESP_MOUSE	1321	1330	yes	yes	3	0.0038097	81.525	1	1688100	1688100		1688100	By MS/MS
HQGVMVGMGQK	R	H	Q	Q	K	D	11	0	1170.56	sp|P63268|ACTH_MOUSE;sp|P62737|ACTA_MOUSE;sp|P68033|ACTC_MOUSE;tr|Q3TG92|Q3TG92_MOUSE;tr|Q3U122|Q3U122_MOUSE;tr|Q497E4|Q497E4_MOUSE;tr|Q3UJ36|Q3UJ36_MOUSE;tr|Q9CXK3|Q9CXK3_MOUSE;sp|P68134|ACTS_MOUSE;tr|Q61275|Q61275_MOUSE;tr|Q3UIJ3|Q3UIJ3_MOUSE;tr|Q61852|Q61852_MOUSE;tr|Q61272|Q61272_MOUSE;tr|Q61264|Q61264_MOUSE;tr|D3YZY0|D3YZY0_MOUSE;tr|A0A494B9T3|A0A494B9T3_MOUSE;tr|D3Z2K3|D3Z2K3_MOUSE;tr|A0A1D…	sp|P63268|ACTH_MOUSE	41	51	no	no	2;3	0.001047	111.06	3	26705000	26705000	19;20	26705000	By MS/MS
HTAAPTDPTDGP	R	H	T	G	P	-	12	0	1178.52	tr|Q58E29|Q58E29_MOUSE;tr|Q0VEW4|Q0VEW4_MOUSE;sp|Q9R1Q7|PLP2_MOUSE	tr|Q58E29|Q58E29_MOUSE	141	152	yes	no	2	4.6841e-19	206.09	1	8727900	8727900		8727900	By MS/MS
IEDNVQQFLVLLVAGR	R	I	E	G	R	S	16	0	1813.01	tr|Q9Z0I9|Q9Z0I9_MOUSE;tr|D3YWD1|D3YWD1_MOUSE;tr|O88493|O88493_MOUSE;tr|J3QQ16|J3QQ16_MOUSE;tr|A0A087WS16|A0A087WS16_MOUSE;tr|E9PWQ3|E9PWQ3_MOUSE	tr|Q9Z0I9|Q9Z0I9_MOUSE	935	950	yes	no	2	1.1185e-112	345.64	1	42388000	42388000		42388000	By MS/MS
IEELEEELEAER	R	I	E	E	R	T	12	0	1487.7	tr|B2RXX9|B2RXX9_MOUSE;tr|B2RY26|B2RY26_MOUSE;sp|Q91Z83|MYH7_MOUSE;sp|Q02566|MYH6_MOUSE;tr|B2RQQ1|B2RQQ1_MOUSE;tr|Q2TAW4|Q2TAW4_MOUSE	tr|B2RXX9|B2RXX9_MOUSE	1115	1126	yes	no	2	0.0013831	131.82	1	1077900	1077900		1077900	By MS/MS
IGGIGTVPVGR	K	I	G	G	R	V	11	0	1024.6	tr|Q58E64|Q58E64_MOUSE;tr|Q3UA81|Q3UA81_MOUSE;tr|Q3TII3|Q3TII3_MOUSE;sp|P10126|EF1A1_MOUSE;tr|Q3UZQ3|Q3UZQ3_MOUSE;sp|P62631|EF1A2_MOUSE	tr|Q58E64|Q58E64_MOUSE	256	266	yes	no	2	0.0074097	105.52	2	25990000	25990000		25990000	By MS/MS
IGVITNR	R	I	G	N	R	E	7	0	771.46	tr|Q545F8|Q545F8_MOUSE;tr|Q3V1Z5|Q3V1Z5_MOUSE;tr|Q545X8|Q545X8_MOUSE;tr|Q3UXQ6|Q3UXQ6_MOUSE;sp|P62702|RS4X_MOUSE;tr|V9GWY0|V9GWY0_MOUSE	tr|Q545F8|Q545F8_MOUSE	174	180	yes	no	2	0.0083661	128.82	1	7025500	7025500		7025500	By MS/MS
IIAPPERK	K	I	I	R	K	Y	8	1	922.56	sp|P63268|ACTH_MOUSE;sp|P62737|ACTA_MOUSE;sp|P68033|ACTC_MOUSE;tr|Q3TG92|Q3TG92_MOUSE;tr|Q3U122|Q3U122_MOUSE;tr|Q497E4|Q497E4_MOUSE;tr|Q3UJ36|Q3UJ36_MOUSE;tr|Q9CXK3|Q9CXK3_MOUSE;sp|P68134|ACTS_MOUSE;tr|Q61275|Q61275_MOUSE;tr|Q3UIJ3|Q3UIJ3_MOUSE;tr|Q61272|Q61272_MOUSE;tr|Q61264|Q61264_MOUSE;tr|Q9QZ83|Q9QZ83_MOUSE	sp|P63268|ACTH_MOUSE	330	337	no	no	2	0.026261	73.616	1	15716000	15716000		15716000	By MS/MS
IIKKDIDSFVPSK	R	I	I	S	K	A	13	2	1488.86	sp|Q8BMF4|ODP2_MOUSE	sp|Q8BMF4|ODP2_MOUSE	379	391	yes	yes	3	0.015906	54.95	1	1173800	1173800		1173800	By MS/MS
IINEPTAAAIAYGLDKK	R	I	I	K	K	V	17	1	1786.98	sp|P63017|HSP7C_MOUSE;tr|Q3TF16|Q3TF16_MOUSE;tr|Q3TH56|Q3TH56_MOUSE;tr|Q3UBA6|Q3UBA6_MOUSE;tr|Q3TZJ3|Q3TZJ3_MOUSE;tr|Q3UDS0|Q3UDS0_MOUSE;tr|Q3TEK2|Q3TEK2_MOUSE;tr|Q3TQ13|Q3TQ13_MOUSE;tr|Q3U9L2|Q3U9L2_MOUSE;tr|Q3ULM1|Q3ULM1_MOUSE;tr|Q504P4|Q504P4_MOUSE;tr|Q3TH04|Q3TH04_MOUSE;tr|Q3TB63|Q3TB63_MOUSE;tr|Q3KQJ4|Q3KQJ4_MOUSE;tr|B7U582|B7U582_MOUSE;sp|P17156|HSP72_MOUSE	sp|P63017|HSP7C_MOUSE	172	188	yes	no	2;3	2.2148e-06	132.47	2	7363100	7363100		7363100	By MS/MS
ILNPAAIPEGQFIDSR	R	I	L	S	R	K	16	0	1739.92	tr|B2RXX9|B2RXX9_MOUSE;tr|B2RY26|B2RY26_MOUSE;sp|Q91Z83|MYH7_MOUSE;sp|Q02566|MYH6_MOUSE;tr|B2RQQ1|B2RQQ1_MOUSE;tr|Q2TAW4|Q2TAW4_MOUSE;tr|Q3UQQ3|Q3UQQ3_MOUSE;tr|Q5BKR0|Q5BKR0_MOUSE;tr|Q6P8P3|Q6P8P3_MOUSE	tr|B2RXX9|B2RXX9_MOUSE	724	739	yes	no	2	2.954e-07	150.49	1	79906000	79906000		79906000	By MS/MS
IMNTFSVVPSPK	R	I	M	P	K	V	12	0	1318.7	tr|Q9CVR0|Q9CVR0_MOUSE;sp|P68372|TBB4B_MOUSE;tr|Q9DCR1|Q9DCR1_MOUSE;sp|Q9D6F9|TBB4A_MOUSE;tr|D5MR34|D5MR34_MOUSE;sp|P99024|TBB5_MOUSE	tr|Q9CVR0|Q9CVR0_MOUSE	121	132	no	no	2	0.0018222	128.81	1	3118800	3118800		3118800	By MS/MS
INVYYNEATGGK	R	I	N	G	K	Y	12	0	1327.64	tr|Q9CVR0|Q9CVR0_MOUSE;sp|P68372|TBB4B_MOUSE	tr|Q9CVR0|Q9CVR0_MOUSE	5	16	yes	no	2	0.0050568	104.52	2	2354900	2354900		2354900	By MS/MS
INVYYNEATGGKYVPR	R	I	N	P	R	A	16	1	1842.93	tr|Q9CVR0|Q9CVR0_MOUSE;sp|P68372|TBB4B_MOUSE	tr|Q9CVR0|Q9CVR0_MOUSE	5	20	yes	no	3	0.01966	45.14	0	2726400	2726400		2726400	By MS/MS
IQDKEGIPPDQQR	K	I	Q	Q	R	L	13	1	1522.77	sp|P0CG50|UBC_MOUSE;tr|Q922B0|Q922B0_MOUSE;tr|Q8VC46|Q8VC46_MOUSE;tr|Q922Z8|Q922Z8_MOUSE;tr|Q8R0Z9|Q8R0Z9_MOUSE;sp|P0CG49|UBB_MOUSE;tr|Q78XY9|Q78XY9_MOUSE;tr|Q3TH47|Q3TH47_MOUSE;tr|Q5SX22|Q5SX22_MOUSE;tr|E9QNP0|E9QNP0_MOUSE;tr|E9Q5F6|E9Q5F6_MOUSE;tr|A5JUZ1|A5JUZ1_MOUSE;tr|E9Q4P0|E9Q4P0_MOUSE;tr|Q642L7|Q642L7_MOUSE;sp|P62983|RS27A_MOUSE;tr|Q8C2K3|Q8C2K3_MOUSE;tr|Q5M9K3|Q5M9K3_MOUSE;sp|P62984|RL40_…	sp|P0CG50|UBC_MOUSE	30	42	yes	no	3	0.020175	48.467	0	1834200	1834200		1834200	By MS/MS
ISADAMMQALLGTR	R	I	S	T	R	A	14	0	1476.74	tr|Q497F1|Q497F1_MOUSE;sp|P48787|TNNI3_MOUSE	tr|Q497F1|Q497F1_MOUSE	150	163	yes	no	2	1.298e-50	272.65	1	304350000	304350000		304350000	By MS/MS
ISGLIYEETR	R	I	S	T	R	G	10	0	1179.61	tr|B2RTM0|B2RTM0_MOUSE;sp|P62806|H4_MOUSE;tr|Q6B822|Q6B822_MOUSE	tr|B2RTM0|B2RTM0_MOUSE	47	56	yes	no	2	0.0097505	123.86	2	4141000	4141000		4141000	By MS/MS
ISGVQVNAK	R	I	S	A	K	L	9	0	914.519	tr|G3UWS6|G3UWS6_MOUSE;sp|P40201|CHD1_MOUSE	tr|G3UWS6|G3UWS6_MOUSE	70	78	yes	no	2	0.0057137	133.6	1	23570000	23570000		23570000	By MS/MS
ISVYYNEATGGK	R	I	S	G	K	Y	12	0	1300.63	sp|P99024|TBB5_MOUSE	sp|P99024|TBB5_MOUSE	47	58	yes	yes	2	0.033406	78.488	1	2786200	2786200		2786200	By MS/MS
ISVYYNEATGGKYVPR	R	I	S	P	R	A	16	1	1815.92	sp|P99024|TBB5_MOUSE	sp|P99024|TBB5_MOUSE	47	62	yes	yes	3	0.0046184	72.315	2	2627200	2627200		2627200	By MS/MS
ITITNDKGR	K	I	T	G	R	L	9	1	1016.56	sp|P63017|HSP7C_MOUSE;tr|Q3TF16|Q3TF16_MOUSE;tr|Q3TH56|Q3TH56_MOUSE;tr|Q3UBA6|Q3UBA6_MOUSE;tr|Q3TZJ3|Q3TZJ3_MOUSE;tr|Q3UDS0|Q3UDS0_MOUSE;tr|Q3TEK2|Q3TEK2_MOUSE;tr|Q3TRH3|Q3TRH3_MOUSE;tr|Q3U9L2|Q3U9L2_MOUSE;tr|Q3ULM1|Q3ULM1_MOUSE;tr|Q504P4|Q504P4_MOUSE;tr|Q3TH04|Q3TH04_MOUSE;tr|Q3KQJ4|Q3KQJ4_MOUSE;tr|B7U582|B7U582_MOUSE;sp|P17156|HSP72_MOUSE;sp|P17879|HS71B_MOUSE;sp|Q61696|HS71A_MOUSE;tr|A1L347|A1…	sp|P63017|HSP7C_MOUSE	501	509	yes	no	2	6.4093e-07	164.53	1	13657000	13657000		13657000	By MS/MS
IVQAEGEAEAAK	K	I	V	A	K	M	12	0	1214.61	tr|F6QPR1|F6QPR1_MOUSE;tr|Q3V235|Q3V235_MOUSE;sp|O35129|PHB2_MOUSE	tr|F6QPR1|F6QPR1_MOUSE	83	94	yes	no	2	0.0022694	125.75	1	11489000	11489000		11489000	By MS/MS
IYELAAGGTAVGTGLNTR	R	I	Y	T	R	I	18	0	1762.92	sp|P97807-2|FUMH_MOUSE;sp|P97807|FUMH_MOUSE	sp|P97807-2|FUMH_MOUSE	226	243	yes	no	2	1.2102e-07	144.12	1	4295900	4295900		4295900	By MS/MS
IYIDSNNNPER	K	I	Y	E	R	F	11	0	1333.63	tr|Q3UPJ3|Q3UPJ3_MOUSE;sp|Q68FD5|CLH1_MOUSE;tr|Q5SXR6|Q5SXR6_MOUSE;tr|Q80U89|Q80U89_MOUSE	tr|Q3UPJ3|Q3UPJ3_MOUSE	246	256	yes	no	2	0.0069939	111.46	1	3566800	3566800		3566800	By MS/MS
IYTSIGEDYDER	R	I	Y	E	R	V	12	0	1459.65	tr|Q5SQG5|Q5SQG5_MOUSE;sp|P67778|PHB_MOUSE;tr|Q3TV00|Q3TV00_MOUSE	tr|Q5SQG5|Q5SQG5_MOUSE	106	117	yes	no	2	0.031611	64.439	1	0	0		0	By MS/MS
KFPAQKTNR	K	K	F	N	R	A	9	2	1088.61	tr|Q3UDD6|Q3UDD6_MOUSE;tr|Q544Y8|Q544Y8_MOUSE;tr|Q3UC19|Q3UC19_MOUSE;tr|Q3TX66|Q3TX66_MOUSE;tr|Q3TWT4|Q3TWT4_MOUSE;sp|P28798|GRN_MOUSE;tr|Q3U9K2|Q3U9K2_MOUSE;tr|Q9D2V3|Q9D2V3_MOUSE;tr|Q3UD85|Q3UD85_MOUSE;tr|Q3UAJ3|Q3UAJ3_MOUSE;tr|Q3U9N4|Q3U9N4_MOUSE;tr|Q3U8W3|Q3U8W3_MOUSE;tr|Q3U5Q6|Q3U5Q6_MOUSE;tr|Q3TW77|Q3TW77_MOUSE;tr|H3BLC9|H3BLC9_MOUSE	tr|Q3UDD6|Q3UDD6_MOUSE	202	210	yes	no	3	0.002899	86.898	1	1076700	1076700		1076700	By MS/MS
KGNYAER	R	K	G	E	R	V	7	1	836.414	sp|Q6GSS7|H2A2A_MOUSE;sp|Q8R1M2|H2AJ_MOUSE;tr|B2RWH3|B2RWH3_MOUSE;sp|Q64523|H2A2C_MOUSE;tr|Q149V4|Q149V4_MOUSE;sp|Q64522|H2A2B_MOUSE;tr|A0A0N4SV66|A0A0N4SV66_MOUSE	sp|Q6GSS7|H2A2A_MOUSE	37	43	yes	no	2	0.018637	90.308	1	2424300	2424300		2424300	By MS/MS
LAASEAATAISHQAIQILGGMGYVTEMPAER	K	L	A	E	R	Y	31	0	3185.58	sp|Q07417|ACADS_MOUSE	sp|Q07417|ACADS_MOUSE	350	380	yes	yes	3;4	2.542e-85	285.7	3	325170000	325170000	27	325170000	By MS/MS
LAQEVNNMK	K	L	A	M	K	L	9	0	1045.52	tr|B9EKK1|B9EKK1_MOUSE	tr|B9EKK1|B9EKK1_MOUSE	889	897	yes	yes	2	0.020187	72.485	1	3498500	3498500	34	3498500	By MS/MS
LCYVALDFENEMATAASSSSLEK	K	L	C	E	K	S	23	0	2535.15	sp|P63268|ACTH_MOUSE;sp|P62737|ACTA_MOUSE;sp|P68033|ACTC_MOUSE;tr|Q3TG92|Q3TG92_MOUSE;tr|Q3U122|Q3U122_MOUSE;tr|Q497E4|Q497E4_MOUSE;tr|Q3UJ36|Q3UJ36_MOUSE;tr|Q9CXK3|Q9CXK3_MOUSE;sp|P68134|ACTS_MOUSE;tr|Q61275|Q61275_MOUSE;tr|Q3UIJ3|Q3UIJ3_MOUSE;tr|Q61852|Q61852_MOUSE;tr|Q61272|Q61272_MOUSE;tr|Q61264|Q61264_MOUSE;tr|A0A0U1RQ96|A0A0U1RQ96_MOUSE	sp|P63268|ACTH_MOUSE	217	239	yes	no	2;3	2.7176e-137	359.66	2	235530000	235530000		235530000	By MS/MS
LEEAGGATSVQIEMNK	R	L	E	N	K	K	16	0	1675.81	tr|B2RXX9|B2RXX9_MOUSE;tr|B2RY26|B2RY26_MOUSE;sp|Q91Z83|MYH7_MOUSE;sp|Q02566|MYH6_MOUSE;tr|B2RQQ1|B2RQQ1_MOUSE;tr|Q2TAW4|Q2TAW4_MOUSE	tr|B2RXX9|B2RXX9_MOUSE	1150	1165	yes	no	2	0.013997	61.435	0	818010	818010		818010	By MS/MS
LELQSALEEAEASLEHEEGK	K	L	E	G	K	I	20	0	2211.05	tr|B2RXX9|B2RXX9_MOUSE;tr|B2RY26|B2RY26_MOUSE;sp|Q91Z83|MYH7_MOUSE;sp|Q02566|MYH6_MOUSE;tr|B2RQQ1|B2RQQ1_MOUSE;tr|Q2TAW4|Q2TAW4_MOUSE	tr|B2RXX9|B2RXX9_MOUSE	1538	1557	yes	no	3	3.9075e-41	188.04	1	0	0		0	By MS/MS
LGEHNINVLEGNEQFIDAAK	R	L	G	A	K	I	20	0	2210.1	tr|Q9Z1R9|Q9Z1R9_MOUSE	tr|Q9Z1R9|Q9Z1R9_MOUSE	73	92	yes	yes	3	0.00018273	88.264	1	689740000	689740000		689740000	By MS/MS
LLEAQIATGGIIDPK	R	L	L	P	K	E	15	0	1537.87	sp|E9Q557|DESP_MOUSE;tr|E9PZW0|E9PZW0_MOUSE	sp|E9Q557|DESP_MOUSE	2379	2393	yes	no	2	1.919e-05	130.1	1	2186000	2186000		2186000	By MS/MS
LLLPGELAK	R	L	L	A	K	H	9	0	952.596	sp|Q64478|H2B1H_MOUSE;sp|Q6ZWY9|H2B1C_MOUSE;sp|P10853|H2B1F_MOUSE;tr|A0JLV3|A0JLV3_MOUSE;sp|Q8CGP1|H2B1K_MOUSE;tr|Q921L4|Q921L4_MOUSE;tr|Q8CBB6|Q8CBB6_MOUSE;sp|P70696|H2B1A_MOUSE;tr|A0JNS9|A0JNS9_MOUSE;tr|B2RVD5|B2RVD5_MOUSE;sp|Q9D2U9|H2B3A_MOUSE;tr|B2RTK3|B2RTK3_MOUSE;sp|Q8CGP0|H2B3B_MOUSE;sp|Q64475|H2B1B_MOUSE;sp|P10854|H2B1M_MOUSE;sp|Q8CGP2|H2B1P_MOUSE;sp|Q8CGP2-2|H2B1P_MOUSE;sp|Q64524|H2B2E_M…	sp|Q64478|H2B1H_MOUSE	101	109	no	no	2	0.022212	94.114	2	30268000	30268000		30268000	By MS/MS
LSKEDIER	R	L	S	E	R	M	8	1	988.519	sp|P63017|HSP7C_MOUSE;tr|Q3TF16|Q3TF16_MOUSE;tr|Q3TH56|Q3TH56_MOUSE;tr|Q3UBA6|Q3UBA6_MOUSE;tr|Q3TZJ3|Q3TZJ3_MOUSE;tr|Q3UDS0|Q3UDS0_MOUSE;tr|Q3TEK2|Q3TEK2_MOUSE;tr|Q3TQ13|Q3TQ13_MOUSE;tr|Q3TRH3|Q3TRH3_MOUSE;tr|Q3U9L2|Q3U9L2_MOUSE;tr|Q3ULM1|Q3ULM1_MOUSE;tr|Q504P4|Q504P4_MOUSE;tr|Q3TH04|Q3TH04_MOUSE;tr|Q3KQJ4|Q3KQJ4_MOUSE;tr|Q3UXU1|Q3UXU1_MOUSE;tr|Q3UBR0|Q3UBR0_MOUSE	sp|P63017|HSP7C_MOUSE	510	517	yes	no	2	0.020344	120.87	1	11243000	11243000		11243000	By MS/MS
LTEGCSFR	R	L	T	F	R	R	8	0	968.439	tr|A0A0G2JEX7|A0A0G2JEX7_MOUSE;tr|A0A0G2JDW7|A0A0G2JDW7_MOUSE;sp|Q6ZWY3|RS27L_MOUSE;sp|Q6ZWU9|RS27_MOUSE	tr|A0A0G2JEX7|A0A0G2JEX7_MOUSE	41	48	yes	no	2	0.001155	139.31	1	7148700	7148700		7148700	By MS/MS
LTLEMPGNK	R	L	T	N	K	E	9	0	1001.52	tr|Q8CIS7|Q8CIS7_MOUSE;tr|E9PZ36|E9PZ36_MOUSE;tr|Q6T3A5|Q6T3A5_MOUSE	tr|Q8CIS7|Q8CIS7_MOUSE	3590	3598	yes	no	2	0.021848	57.559	1	0	0	35	0	By MS/MS
LVLELSGEMVR	R	L	V	V	R	K	11	0	1244.68	tr|A0A0A6YXD3|A0A0A6YXD3_MOUSE;tr|A0A0A6YW30|A0A0A6YW30_MOUSE;tr|D3YXT0|D3YXT0_MOUSE;sp|Q91WD5|NDUS2_MOUSE	tr|A0A0A6YXD3|A0A0A6YXD3_MOUSE	18	28	yes	no	2	0.0068703	113.22	1	2105000	2105000		2105000	By MS/MS
MAEILSGTETVPLTPVAQEALR	R	M	A	L	R	E	22	0	2325.22	sp|A2ASS6-2|TITIN_MOUSE;tr|A0A5K1VVQ1|A0A5K1VVQ1_MOUSE;tr|E9Q8N1|E9Q8N1_MOUSE;tr|E9Q8K5|E9Q8K5_MOUSE;sp|A2ASS6|TITIN_MOUSE;tr|A0A5K1VVQ9|A0A5K1VVQ9_MOUSE	sp|A2ASS6-2|TITIN_MOUSE	25376	25397	yes	no	2	3.5224e-57	266.35	1	10243000	10243000		10243000	By MS/MS
MDKNELVQK	-	M	D	Q	K	A	9	1	1103.56	tr|D3YW45|D3YW45_MOUSE;tr|D3YXF4|D3YXF4_MOUSE;tr|D3YXN6|D3YXN6_MOUSE;tr|Q8BWN0|Q8BWN0_MOUSE;tr|A0A2I3BQ03|A0A2I3BQ03_MOUSE;sp|P63101|1433Z_MOUSE	tr|D3YW45|D3YW45_MOUSE	1	9	yes	no	2	0.0070072	72.042	1	1383900	1383900		1383900	By MS/MS
MGALFVK	-	M	G	V	K	P	7	0	764.425	tr|A0A571BEE9|A0A571BEE9_MOUSE	tr|A0A571BEE9|A0A571BEE9_MOUSE	1	7	yes	yes	2	0.021228	83.229	1	3296000	3296000	33	3296000	By MS/MS
MGANSLER	R	M	G	E	R	M	8	0	876.412	tr|B8JK33|B8JK33_MOUSE;tr|Q3TL61|Q3TL61_MOUSE;tr|B8JK32|B8JK32_MOUSE;tr|Q3TW40|Q3TW40_MOUSE;tr|Q3THB3|Q3THB3_MOUSE;sp|Q9D0E1-2|HNRPM_MOUSE;sp|Q9D0E1|HNRPM_MOUSE;tr|Q3TQ66|Q3TQ66_MOUSE;tr|Q570Z0|Q570Z0_MOUSE;tr|A0A1S6GWJ8|A0A1S6GWJ8_MOUSE	tr|B8JK33|B8JK33_MOUSE	531	538	yes	no	2	0.01077	125.01	1	2902000	2902000		2902000	By MS/MS
MLGPEGGEGYVVK	M	M	L	V	K	-	13	0	1334.65	tr|J3QNH2|J3QNH2_MOUSE;tr|J3QMV8|J3QMV8_MOUSE;tr|J3QP45|J3QP45_MOUSE;tr|J3QMT0|J3QMT0_MOUSE;tr|J3QM80|J3QM80_MOUSE;sp|Q9Z2X1|HNRPF_MOUSE	tr|J3QNH2|J3QNH2_MOUSE	2	14	yes	no	2	0.0016707	82.417	2	4399900	4399900	31	4399900	By MS/MS
NAVITVPAYFNDSQR	K	N	A	Q	R	Q	15	0	1693.84	sp|P38647|GRP75_MOUSE	sp|P38647|GRP75_MOUSE	188	202	yes	yes	2	4.0656e-05	121.04	1	7855100	7855100		7855100	By MS/MS
NCWQNYLDFHR	K	N	C	H	R	C	11	0	1551.67	sp|P56391|CX6B1_MOUSE	sp|P56391|CX6B1_MOUSE	29	39	yes	yes	2;3	1.8792e-07	163.94	2	18427000	18427000		18427000	By MS/MS
NDLQLQVQAEQDNLADAEER	K	N	D	E	R	C	20	0	2298.07	tr|B2RXX9|B2RXX9_MOUSE;tr|B2RY26|B2RY26_MOUSE;sp|Q91Z83|MYH7_MOUSE	tr|B2RXX9|B2RXX9_MOUSE	885	904	yes	no	2;3	2.4925e-117	337.89	4	14787000	14787000		14787000	By MS/MS
NEGTATYAAAVLFR	R	N	E	F	R	I	14	0	1482.75	sp|Q02257|PLAK_MOUSE	sp|Q02257|PLAK_MOUSE	638	651	yes	yes	2	0.012889	65.695	0	9461500	9461500		9461500	By MS/MS
NIAFFSTNCVEGTAR	R	N	I	A	R	G	15	0	1685.78	tr|Q3TXF9|Q3TXF9_MOUSE;sp|Q8VDN2|AT1A1_MOUSE	tr|Q3TXF9|Q3TXF9_MOUSE	241	255	yes	no	2	1.663e-21	202.65	2	5427100	5427100		5427100	By MS/MS
NLANLEVSEGDTIK	K	N	L	I	K	L	14	0	1501.76	sp|A2ASS6-2|TITIN_MOUSE;tr|A0A5K1VVQ1|A0A5K1VVQ1_MOUSE;tr|E9Q8N1|E9Q8N1_MOUSE;tr|E9Q8K5|E9Q8K5_MOUSE;sp|A2ASS6|TITIN_MOUSE;tr|A0A5K1VVQ9|A0A5K1VVQ9_MOUSE	sp|A2ASS6-2|TITIN_MOUSE	5930	5943	yes	no	2	1.753e-19	201.48	1	1512500	1512500		1512500	By MS/MS
NLDIERPTYTNLNR	R	N	L	N	R	L	14	1	1717.87	tr|Q52L87|Q52L87_MOUSE;tr|Q3TIZ0|Q3TIZ0_MOUSE;sp|P68373|TBA1C_MOUSE;tr|Q5FW91|Q5FW91_MOUSE;sp|P05214|TBA3_MOUSE;sp|P68369|TBA1A_MOUSE;sp|P05213|TBA1B_MOUSE;tr|A0A2R8VHF3|A0A2R8VHF3_MOUSE;tr|Q99KA2|Q99KA2_MOUSE;tr|Q9D9Y2|Q9D9Y2_MOUSE;sp|P68368|TBA4A_MOUSE;sp|Q9JJZ2|TBA8_MOUSE;tr|A0A0A0MQA5|A0A0A0MQA5_MOUSE	tr|Q52L87|Q52L87_MOUSE	216	229	yes	no	3	0.0040842	75.669	1	1842000	1842000		1842000	By MS/MS
NNIALALEVTYR	R	N	N	Y	R	E	12	0	1375.75	tr|Q5I0W0|Q5I0W0_MOUSE;tr|Q3UF04|Q3UF04_MOUSE;tr|Q3TJD4|Q3TJD4_MOUSE;sp|Q9CQQ7|AT5F1_MOUSE	tr|Q5I0W0|Q5I0W0_MOUSE	172	183	yes	no	2	0.0098927	96.113	1	8629500	8629500		8629500	By MS/MS
NTKGGDAPAAGEDA	R	N	T	D	A	-	14	1	1272.56	tr|A0A1L1SQA8|A0A1L1SQA8_MOUSE;tr|Q58EA6|Q58EA6_MOUSE;sp|P62852|RS25_MOUSE	tr|A0A1L1SQA8|A0A1L1SQA8_MOUSE	80	93	yes	no	2	0.0077137	91.937	1	1597900	1597900		1597900	By MS/MS
NVICDKCEGR	K	N	V	G	R	G	10	1	1249.55	tr|B1AXY0|B1AXY0_MOUSE;tr|B1AXY1|B1AXY1_MOUSE;tr|Q5NTY0|Q5NTY0_MOUSE;tr|Q3TK61|Q3TK61_MOUSE;sp|P63037|DNJA1_MOUSE	tr|B1AXY0|B1AXY0_MOUSE	131	140	yes	no	3	0.0031682	83.862	1	14152000	14152000		14152000	By MS/MS
NVLCSACSGQGGK	K	N	V	G	K	S	13	0	1336.59	tr|Q3TFF0|Q3TFF0_MOUSE;sp|Q9QYJ0|DNJA2_MOUSE	tr|Q3TFF0|Q3TFF0_MOUSE	140	152	yes	no	2	0.0023929	114.4	1	3390100	3390100		3390100	By MS/MS
PAINVGLSVSR	R	P	A	S	R	V	11	0	1111.63	sp|Q03265|ATPA_MOUSE;tr|D3Z6F5|D3Z6F5_MOUSE;tr|Q3U452|Q3U452_MOUSE	sp|Q03265|ATPA_MOUSE	406	416	yes	no	2	0.0070218	111.06	3	11216000	11216000		11216000	By MS/MS
PEPAKSAPAPK	M	P	E	P	K	K	11	1	1091.6	sp|Q64478|H2B1H_MOUSE;sp|Q6ZWY9|H2B1C_MOUSE;sp|P10853|H2B1F_MOUSE;sp|Q8CGP1|H2B1K_MOUSE;tr|Q921L4|Q921L4_MOUSE;tr|Q8CBB6|Q8CBB6_MOUSE;tr|B2RVD5|B2RVD5_MOUSE	sp|Q64478|H2B1H_MOUSE	2	12	yes	no	2;3	0.0089488	66.056	2	6408100	6408100		6408100	By MS/MS
QAASSLQQASLK	R	Q	A	L	K	L	12	0	1230.66	sp|P38647|GRP75_MOUSE	sp|P38647|GRP75_MOUSE	635	646	yes	yes	2	0.0048312	106.29	1	2741700	2741700		2741700	By MS/MS
QAEEAEEQANTNLSK	R	Q	A	S	K	F	15	0	1660.75	tr|B2RXX9|B2RXX9_MOUSE;tr|B2RY26|B2RY26_MOUSE;sp|Q91Z83|MYH7_MOUSE;sp|Q02566|MYH6_MOUSE;tr|B2RQQ1|B2RQQ1_MOUSE;tr|A0A2I3BPY4|A0A2I3BPY4_MOUSE	tr|B2RXX9|B2RXX9_MOUSE	1881	1895	yes	no	2	6.8197e-112	331.44	1	5164200	5164200		5164200	By MS/MS
QATKDAGTIAGLNVLR	R	Q	A	L	R	I	16	1	1626.91	sp|P63017|HSP7C_MOUSE;tr|Q3TF16|Q3TF16_MOUSE;tr|Q3TH56|Q3TH56_MOUSE;tr|Q3UBA6|Q3UBA6_MOUSE;tr|Q3TZJ3|Q3TZJ3_MOUSE;tr|Q3UDS0|Q3UDS0_MOUSE;tr|Q3TQ13|Q3TQ13_MOUSE;tr|Q3TRH3|Q3TRH3_MOUSE;tr|Q3U9L2|Q3U9L2_MOUSE;tr|Q3ULM1|Q3ULM1_MOUSE;tr|Q3TH04|Q3TH04_MOUSE;tr|Q3TB63|Q3TB63_MOUSE;tr|Q3KQJ4|Q3KQJ4_MOUSE	sp|P63017|HSP7C_MOUSE	156	171	yes	no	3	0.014248	57.788	1	1753100	1753100		1753100	By MS/MS
QAVTNPNNTFYATK	R	Q	A	T	K	R	14	0	1567.76	sp|P38647|GRP75_MOUSE	sp|P38647|GRP75_MOUSE	108	121	yes	yes	2	9.7979e-06	153.54	2	3314500	3314500		3314500	By MS/MS
QGAIVAVTGDGVNDSPALK	R	Q	G	L	K	K	19	0	1810.94	tr|Q3TXF9|Q3TXF9_MOUSE;sp|Q8VDN2|AT1A1_MOUSE;tr|Q3UF49|Q3UF49_MOUSE;tr|Q8K2R2|Q8K2R2_MOUSE;tr|Q8R0B0|Q8R0B0_MOUSE;tr|Q8R3A9|Q8R3A9_MOUSE;tr|Q8R3M4|Q8R3M4_MOUSE;tr|Q8R0E8|Q8R0E8_MOUSE;tr|Q3UCH8|Q3UCH8_MOUSE;tr|D3YYN7|D3YYN7_MOUSE;sp|Q6PIC6|AT1A3_MOUSE;tr|Q3UHK5|Q3UHK5_MOUSE;sp|Q6PIE5|AT1A2_MOUSE;tr|Q6ZQ49|Q6ZQ49_MOUSE;tr|A0A0G2JGX4|A0A0G2JGX4_MOUSE;tr|Q8VCE0|Q8VCE0_MOUSE	tr|Q3TXF9|Q3TXF9_MOUSE	708	726	yes	no	2	0.032042	71.513	1	1189900	1189900		1189900	By MS/MS
QGGGGAGGSVPGIER	K	Q	G	E	R	M	15	0	1297.64	tr|B8JK33|B8JK33_MOUSE;tr|Q3TL61|Q3TL61_MOUSE;tr|B8JK32|B8JK32_MOUSE;tr|Q3TW40|Q3TW40_MOUSE;tr|Q3THB3|Q3THB3_MOUSE;sp|Q9D0E1-2|HNRPM_MOUSE;sp|Q9D0E1|HNRPM_MOUSE;tr|Q3TQ66|Q3TQ66_MOUSE;tr|Q570Z0|Q570Z0_MOUSE;tr|A0A1S6GWJ8|A0A1S6GWJ8_MOUSE;tr|F6W322|F6W322_MOUSE	tr|B8JK33|B8JK33_MOUSE	349	363	yes	no	2	3.6907e-06	138.89	1	3702600	3702600		3702600	By MS/MS
QVAQQEAER	K	Q	V	E	R	A	9	0	1057.52	tr|Q5SQG5|Q5SQG5_MOUSE;sp|P67778|PHB_MOUSE	tr|Q5SQG5|Q5SQG5_MOUSE	187	195	yes	no	2	0.027918	87.308	1	741870	741870		741870	By MS/MS
QVHPDTGISSK	K	Q	V	S	K	A	11	0	1167.59	sp|Q64478|H2B1H_MOUSE;sp|Q6ZWY9|H2B1C_MOUSE;sp|P10853|H2B1F_MOUSE;tr|A0JLV3|A0JLV3_MOUSE;sp|Q8CGP1|H2B1K_MOUSE;tr|Q921L4|Q921L4_MOUSE;tr|Q8CBB6|Q8CBB6_MOUSE;sp|P70696|H2B1A_MOUSE;tr|A0JNS9|A0JNS9_MOUSE;tr|B2RVD5|B2RVD5_MOUSE;sp|Q9D2U9|H2B3A_MOUSE;tr|B2RTK3|B2RTK3_MOUSE;sp|Q8CGP0|H2B3B_MOUSE;sp|Q64475|H2B1B_MOUSE;sp|P10854|H2B1M_MOUSE;sp|Q8CGP2|H2B1P_MOUSE;sp|Q8CGP2-2|H2B1P_MOUSE;sp|Q64524|H2B2E_M…	sp|Q64478|H2B1H_MOUSE	48	58	no	no	2	3.7399e-18	200.71	1	47488000	47488000		47488000	By MS/MS
QVQNLVNK	R	Q	V	N	K	S	8	0	941.529	sp|E9Q557|DESP_MOUSE;tr|E9PZW0|E9PZW0_MOUSE	sp|E9Q557|DESP_MOUSE	446	453	yes	no	2	0.01734	116.11	1	2814800	2814800		2814800	By MS/MS
RTVRMSK	R	R	T	S	K	G	7	2	876.496	sp|Q9WTJ8|FA50B_MOUSE	sp|Q9WTJ8|FA50B_MOUSE	208	214	yes	yes	2	0.014137	84.244	1	0	0		0	By MS/MS
RYDDPEVQKDTK	R	R	Y	T	K	N	12	2	1492.72	sp|P38647|GRP75_MOUSE	sp|P38647|GRP75_MOUSE	127	138	yes	yes	3	0.0036405	77.776	1	9616200	9616200		9616200	By MS/MS
SAAVATVVAAVDMAR	K	S	A	A	R	V	15	0	1430.76	sp|A2ASS6-2|TITIN_MOUSE;tr|A0A5K1VVQ1|A0A5K1VVQ1_MOUSE;tr|E9Q8N1|E9Q8N1_MOUSE;tr|E9Q8K5|E9Q8K5_MOUSE;sp|A2ASS6|TITIN_MOUSE;tr|A0A5K1VVQ9|A0A5K1VVQ9_MOUSE;tr|Q8BUC9|Q8BUC9_MOUSE;tr|Q8BUJ6|Q8BUJ6_MOUSE;tr|Q8BIH3|Q8BIH3_MOUSE;sp|A2ASS6-3|TITIN_MOUSE	sp|A2ASS6-2|TITIN_MOUSE	422	436	yes	no	2	1.9151e-15	194.39	1	36968000	36968000		36968000	By MS/MS
SAPATGGVKKPHR	K	S	A	H	R	Y	13	2	1304.73	tr|A1L0U3|A1L0U3_MOUSE;tr|A1L0V4|A1L0V4_MOUSE;tr|B9EI85|B9EI85_MOUSE;sp|P84228|H32_MOUSE;sp|P68433|H31_MOUSE;tr|A0A1W2P768|A0A1W2P768_MOUSE	tr|A1L0U3|A1L0U3_MOUSE	26	38	yes	no	3	0.001389	83.314	1	2132400	2132400		2132400	By MS/MS
SAPLVETSTPLR	R	S	A	L	R	L	12	0	1269.69	tr|Q9ESU4|Q9ESU4_MOUSE	tr|Q9ESU4|Q9ESU4_MOUSE	47	58	yes	yes	2	0.0085001	98.033	2	10092000	10092000		10092000	By MS/MS
SATYVNTEGR	K	S	A	G	R	A	10	0	1096.51	tr|Q3TIU7|Q3TIU7_MOUSE;tr|Q3UIQ2|Q3UIQ2_MOUSE;sp|Q91VD9|NDUS1_MOUSE	tr|Q3TIU7|Q3TIU7_MOUSE	593	602	yes	no	2	0.00015825	153.08	1	4871500	4871500		4871500	By MS/MS
SDAAVDTSSEITTK	M	S	D	T	K	D	14	0	1423.67	tr|A0A087WP98|A0A087WP98_MOUSE;tr|A0A087WPN6|A0A087WPN6_MOUSE;tr|Q3U6E4|Q3U6E4_MOUSE;tr|Q0VGU2|Q0VGU2_MOUSE;sp|P26350|PTMA_MOUSE;tr|A0A087WQN2|A0A087WQN2_MOUSE	tr|A0A087WP98|A0A087WP98_MOUSE	2	15	yes	no	2	7.8531e-09	169.82	1	4062700	4062700		4062700	By MS/MS
SEAAPAAPAAAPPAEKAPAK	M	S	E	A	K	K	20	1	1814.95	tr|Q5SZA3|Q5SZA3_MOUSE;sp|P15864|H12_MOUSE	tr|Q5SZA3|Q5SZA3_MOUSE	2	21	yes	no	2	0.00025039	83.692	1	1686800	1686800		1686800	By MS/MS
SEINVEGPPR	R	S	E	P	R	I	10	0	1096.55	tr|J3QP71|J3QP71_MOUSE;tr|K3W4Q8|K3W4Q8_MOUSE;tr|O55108|O55108_MOUSE;sp|P18572-2|BASI_MOUSE;tr|O55107|O55107_MOUSE;sp|P18572|BASI_MOUSE	tr|J3QP71|J3QP71_MOUSE	80	89	yes	no	2	0.010528	102.07	2	3476600	3476600		3476600	By MS/MS
SETAPAAPAAPAPAEKTPVK	M	S	E	V	K	K	20	1	1903.01	sp|P43274|H14_MOUSE	sp|P43274|H14_MOUSE	2	21	yes	yes	2	0.00022683	85.457	1	1630900	1630900		1630900	By MS/MS
SETAPAAPAAPAPVEK	M	S	E	E	K	T	16	0	1505.77	tr|Q3U292|Q3U292_MOUSE;tr|Q149Z9|Q149Z9_MOUSE;sp|P43277|H13_MOUSE	tr|Q3U292|Q3U292_MOUSE	2	17	yes	no	2	0.00012571	106.26	1	2815300	2815300		2815300	By MS/MS
SGKKLEDGPK	R	S	G	P	K	F	10	2	1057.58	tr|Q58E64|Q58E64_MOUSE;tr|Q3UA81|Q3UA81_MOUSE;tr|Q3TII3|Q3TII3_MOUSE;sp|P10126|EF1A1_MOUSE;tr|Q3UZQ3|Q3UZQ3_MOUSE;tr|Q4FZE5|Q4FZE5_MOUSE	tr|Q58E64|Q58E64_MOUSE	383	392	yes	no	3	0.028592	38.714	1	3595400	3595400		3595400	By MS/MS
SNYLLNTTIAGVEEADVVLLVGTNPR	R	S	N	P	R	F	26	0	2757.45	tr|Q3TIU7|Q3TIU7_MOUSE;tr|Q3UIQ2|Q3UIQ2_MOUSE;sp|Q91VD9|NDUS1_MOUSE	tr|Q3TIU7|Q3TIU7_MOUSE	383	408	yes	no	2;3	0	499.22	2	69466000	69466000		69466000	By MS/MS
SPDFTNENPLETR	R	S	P	T	R	N	13	0	1518.7	tr|Q3TXF9|Q3TXF9_MOUSE;sp|Q8VDN2|AT1A1_MOUSE	tr|Q3TXF9|Q3TXF9_MOUSE	228	240	yes	no	2	0.013943	83.182	1	2152100	2152100		2152100	By MS/MS
SQGVGPIRK	K	S	Q	R	K	V	9	1	940.545	tr|A0A1W2P7V0|A0A1W2P7V0_MOUSE;sp|Q8BH60-2|GOPC_MOUSE;tr|K3W4Q9|K3W4Q9_MOUSE;sp|Q8BH60|GOPC_MOUSE	tr|A0A1W2P7V0|A0A1W2P7V0_MOUSE	221	229	yes	no	2	0.0086968	90.37	1	6631200	6631200		6631200	By MS/MS
SQIFSTASDNQPTVTIK	K	S	Q	I	K	V	17	0	1835.93	tr|Q3UEM8|Q3UEM8_MOUSE;tr|Q3U7T8|Q3U7T8_MOUSE;tr|Q9DC41|Q9DC41_MOUSE;tr|Q3U9G2|Q3U9G2_MOUSE;tr|Q3TWF2|Q3TWF2_MOUSE;tr|Q3TKF8|Q3TKF8_MOUSE;tr|Q3TI47|Q3TI47_MOUSE;sp|P20029|BIP_MOUSE;tr|Q3TUS2|Q3TUS2_MOUSE	tr|Q3UEM8|Q3UEM8_MOUSE	449	465	yes	no	2	9.2073e-09	159.08	1	4138500	4138500		4138500	By MS/MS
SQLQISNNR	R	S	Q	N	R	T	9	0	1058.55	sp|E9Q557|DESP_MOUSE;tr|Q9CV95|Q9CV95_MOUSE	sp|E9Q557|DESP_MOUSE	1766	1774	yes	no	2	0.015206	104.44	1	1937700	1937700		1937700	By MS/MS
SSVSGVVATVFGATGFLGR	R	S	S	G	R	Y	19	0	1810.96	tr|A0A0R3P9C8|A0A0R3P9C8_MOUSE;sp|Q9DC69|NDUA9_MOUSE	tr|A0A0R3P9C8|A0A0R3P9C8_MOUSE	45	63	yes	no	2	2.0299e-09	137.46	1	27265000	27265000		27265000	By MS/MS
STDYGIFQINSR	R	S	T	S	R	Y	12	0	1399.67	tr|A0A077S9N1|A0A077S9N1_MOUSE;sp|P17897|LYZ1_MOUSE	tr|A0A077S9N1|A0A077S9N1_MOUSE	69	80	yes	no	2	0.005223	103.22	1	1230900	1230900		1230900	By MS/MS
STELLIR	K	S	T	I	R	K	7	0	830.486	tr|A1L0U3|A1L0U3_MOUSE;tr|A1L0V4|A1L0V4_MOUSE;tr|B9EI85|B9EI85_MOUSE;sp|P84228|H32_MOUSE;sp|P68433|H31_MOUSE;tr|A0A1W2P768|A0A1W2P768_MOUSE;tr|F8WI35|F8WI35_MOUSE;sp|P84244|H33_MOUSE;sp|P02301|H3C_MOUSE;tr|E0CZ27|E0CZ27_MOUSE	tr|A1L0U3|A1L0U3_MOUSE	55	61	yes	no	2	0.01878	118.01	1	13480000	13480000		13480000	By MS/MS
SVGEVMGIGR	K	S	V	G	R	S	10	0	1003.51	tr|E9QAT6|E9QAT6_MOUSE;tr|Q7TN13|Q7TN13_MOUSE;tr|Q6P9L1|Q6P9L1_MOUSE;sp|B2RQC6-2|PYR1_MOUSE;tr|E9QAI5|E9QAI5_MOUSE;tr|G3UWN2|G3UWN2_MOUSE;sp|B2RQC6|PYR1_MOUSE	tr|E9QAT6|E9QAT6_MOUSE	761	770	yes	no	2	0.020754	69.812	1	963610	963610	14	963610	By MS/MS
SVNDLTSQR	R	S	V	Q	R	A	9	0	1018.5	tr|B2RXX9|B2RXX9_MOUSE;tr|B2RY26|B2RY26_MOUSE;sp|Q91Z83|MYH7_MOUSE	tr|B2RXX9|B2RXX9_MOUSE	1269	1277	yes	no	2	0.015092	108.74	1	6259100	6259100		6259100	By MS/MS
SYELPDGQVITIGNER	K	S	Y	E	R	F	16	0	1789.88	sp|P63268|ACTH_MOUSE;sp|P62737|ACTA_MOUSE;sp|P68033|ACTC_MOUSE;tr|Q3TG92|Q3TG92_MOUSE;tr|Q3U122|Q3U122_MOUSE;tr|Q497E4|Q497E4_MOUSE;tr|Q3UJ36|Q3UJ36_MOUSE;tr|Q9CXK3|Q9CXK3_MOUSE;sp|P68134|ACTS_MOUSE;tr|Q61275|Q61275_MOUSE;tr|Q3UIJ3|Q3UIJ3_MOUSE;tr|Q61852|Q61852_MOUSE;tr|Q61272|Q61272_MOUSE;tr|Q61264|Q61264_MOUSE;tr|A0A0U1RQ96|A0A0U1RQ96_MOUSE;tr|Q9QZ83|Q9QZ83_MOUSE	sp|P63268|ACTH_MOUSE	240	255	no	no	2	3.8193e-22	212.1	2	46183000	46183000		46183000	By MS/MS
TAMDNSEIAGEKK	K	T	A	K	K	S	13	1	1392.66	tr|A0A1B0GX08|A0A1B0GX08_MOUSE;tr|Q3TZK4|Q3TZK4_MOUSE;tr|E9QAY6|E9QAY6_MOUSE;tr|A0A0U1RP81|A0A0U1RP81_MOUSE;tr|Q3TQL4|Q3TQL4_MOUSE;tr|Q3TEY5|Q3TEY5_MOUSE;tr|E9Q800|E9Q800_MOUSE;sp|Q8CAQ8-3|MIC60_MOUSE;tr|Q3U7N2|Q3U7N2_MOUSE;tr|Q3TVZ5|Q3TVZ5_MOUSE;sp|Q8CAQ8-2|MIC60_MOUSE;sp|Q8CAQ8|MIC60_MOUSE;sp|Q8CAQ8-5|MIC60_MOUSE	tr|A0A1B0GX08|A0A1B0GX08_MOUSE	225	237	yes	no	3	0.0081852	61.409	1	1814600	1814600	29	1814600	By MS/MS
TASEMVLADDNFSTIVAAVEEGR	K	T	A	G	R	A	23	0	2424.15	sp|O55143-2|AT2A2_MOUSE;sp|O55143|AT2A2_MOUSE;tr|Q5DTI2|Q5DTI2_MOUSE;tr|Q3V1C4|Q3V1C4_MOUSE;sp|Q8R429|AT2A1_MOUSE	sp|O55143-2|AT2A2_MOUSE	728	750	yes	no	2;3	1.7483e-57	264.03	1	61792000	61792000		61792000	By MS/MS
TGLTTLAQAVQAGYEVTVLVR	R	T	G	V	R	D	21	0	2189.21	tr|A0A0U1RPU7|A0A0U1RPU7_MOUSE;tr|Q3U6G1|Q3U6G1_MOUSE;sp|Q923D2|BLVRB_MOUSE;tr|E9PZC3|E9PZC3_MOUSE	tr|A0A0U1RPU7|A0A0U1RPU7_MOUSE	15	35	yes	no	3	1.0025e-15	175.52	1	51942000	51942000		51942000	By MS/MS
TGTAEMSSILEER	K	T	G	E	R	I	13	0	1422.67	sp|Q03265|ATPA_MOUSE;tr|D6RJ16|D6RJ16_MOUSE	sp|Q03265|ATPA_MOUSE	46	58	yes	no	2	1.8248e-08	172.8	2	3811400	3811400		3811400	By MS/MS
TIAMDGTEGLVR	R	T	I	V	R	G	12	0	1261.63	sp|P56480|ATPB_MOUSE	sp|P56480|ATPB_MOUSE	110	121	yes	yes	2	0.0089794	65.719	1	0	0	16	0	By MS/MS
TIGGGDDSFNTFFSETGAGK	K	T	I	G	K	H	20	0	2006.89	tr|Q52L87|Q52L87_MOUSE;tr|Q3TIZ0|Q3TIZ0_MOUSE;sp|P68373|TBA1C_MOUSE;tr|Q5FW91|Q5FW91_MOUSE;sp|P05214|TBA3_MOUSE;sp|P68369|TBA1A_MOUSE;sp|P05213|TBA1B_MOUSE;tr|A0A2R8VHF3|A0A2R8VHF3_MOUSE;tr|O89052|O89052_MOUSE	tr|Q52L87|Q52L87_MOUSE	41	60	yes	no	2	2.7163e-14	171.93	1	20216000	20216000		20216000	By MS/MS
TIQDKNKEIER	K	T	I	E	R	L	11	2	1372.73	sp|E9Q557|DESP_MOUSE;tr|Q9CV95|Q9CV95_MOUSE	sp|E9Q557|DESP_MOUSE	1331	1341	yes	no	3	0.00073976	108.35	1	9458300	9458300		9458300	By MS/MS
TITLEVEPSDTIENVK	K	T	I	V	K	A	16	0	1786.92	sp|P0CG50|UBC_MOUSE;tr|Q922B0|Q922B0_MOUSE;tr|Q8VC46|Q8VC46_MOUSE;tr|Q922Z8|Q922Z8_MOUSE;tr|Q8R0Z9|Q8R0Z9_MOUSE;sp|P0CG49|UBB_MOUSE;tr|Q78XY9|Q78XY9_MOUSE;tr|Q3TH47|Q3TH47_MOUSE;tr|Q5SX22|Q5SX22_MOUSE;tr|E9QNP0|E9QNP0_MOUSE;tr|E9Q5F6|E9Q5F6_MOUSE;tr|A5JUZ1|A5JUZ1_MOUSE;tr|E9Q4P0|E9Q4P0_MOUSE;tr|Q642L7|Q642L7_MOUSE;sp|P62983|RS27A_MOUSE;tr|Q8C2K3|Q8C2K3_MOUSE;tr|Q5M9K3|Q5M9K3_MOUSE;sp|P62984|RL40_…	sp|P0CG50|UBC_MOUSE	12	27	yes	no	2	1.3129e-21	201	2	6387700	6387700		6387700	By MS/MS
TITLEVEPSDTIENVKAK	K	T	I	A	K	I	18	1	1986.05	sp|P0CG50|UBC_MOUSE;tr|Q922B0|Q922B0_MOUSE;tr|Q8VC46|Q8VC46_MOUSE;tr|Q922Z8|Q922Z8_MOUSE;tr|Q8R0Z9|Q8R0Z9_MOUSE;sp|P0CG49|UBB_MOUSE;tr|Q78XY9|Q78XY9_MOUSE;tr|Q3TH47|Q3TH47_MOUSE;tr|Q5SX22|Q5SX22_MOUSE;tr|E9QNP0|E9QNP0_MOUSE;tr|E9Q5F6|E9Q5F6_MOUSE;tr|A5JUZ1|A5JUZ1_MOUSE;tr|E9Q4P0|E9Q4P0_MOUSE;tr|Q642L7|Q642L7_MOUSE;sp|P62983|RS27A_MOUSE;tr|Q8C2K3|Q8C2K3_MOUSE;tr|Q5M9K3|Q5M9K3_MOUSE;sp|P62984|RL40_…	sp|P0CG50|UBC_MOUSE	12	29	yes	no	3	0.0019135	78.661	2	1760600	1760600		1760600	By MS/MS
TLVTQNSGVEALIHAILR	K	T	L	L	R	A	18	0	1934.09	sp|Q02257|PLAK_MOUSE	sp|Q02257|PLAK_MOUSE	427	444	yes	yes	2;3	2.7364e-224	440.12	2	130970000	130970000		130970000	By MS/MS
TMFENVTR	M	T	M	T	R	A	8	0	996.47	sp|Q9EST1|GSDMA_MOUSE	sp|Q9EST1|GSDMA_MOUSE	2	9	yes	yes	2	0.014741	58.596	1	906970	906970	30	906970	By MS/MS
TMQNTSDLDTAR	R	T	M	A	R	C	12	0	1351.6	sp|Q02257|PLAK_MOUSE	sp|Q02257|PLAK_MOUSE	192	203	yes	yes	2	0.0026058	121.9	2	12871000	12871000	26	12871000	By MS/MS
TNHLVTVEGGWPQFGVGAEICAR	K	T	N	A	R	I	23	0	2497.22	sp|Q9D051|ODPB_MOUSE	sp|Q9D051|ODPB_MOUSE	286	308	yes	yes	3	6.2228e-05	89.297	1	11564000	11564000		11564000	By MS/MS
TNQELQEINR	R	T	N	N	R	V	10	0	1243.62	tr|B0V2N8|B0V2N8_MOUSE;tr|B0V2N7|B0V2N7_MOUSE;tr|Q99KH3|Q99KH3_MOUSE;tr|B0V2N5|B0V2N5_MOUSE;tr|Q9CZI7|Q9CZI7_MOUSE;tr|Q542G9|Q542G9_MOUSE;sp|P07356|ANXA2_MOUSE	tr|B0V2N8|B0V2N8_MOUSE	136	145	yes	no	2	0.00012713	154.35	1	2711400	2711400		2711400	By MS/MS
TQCPDDSTCCELPTGK	K	T	Q	G	K	Y	16	0	1867.74	tr|Q3UDD6|Q3UDD6_MOUSE;tr|Q544Y8|Q544Y8_MOUSE;tr|Q3UC19|Q3UC19_MOUSE;tr|Q3TX66|Q3TX66_MOUSE;tr|Q3TWT4|Q3TWT4_MOUSE;sp|P28798|GRN_MOUSE;tr|Q3U9K2|Q3U9K2_MOUSE;tr|Q9D2V3|Q9D2V3_MOUSE;tr|Q3UD85|Q3UD85_MOUSE;tr|Q3UAJ3|Q3UAJ3_MOUSE;tr|Q3U9N4|Q3U9N4_MOUSE;tr|Q3U8W3|Q3U8W3_MOUSE;tr|Q3U5Q6|Q3U5Q6_MOUSE;tr|Q3TW77|Q3TW77_MOUSE;tr|Q3TVQ3|Q3TVQ3_MOUSE	tr|Q3UDD6|Q3UDD6_MOUSE	225	240	yes	no	2	6.0768e-07	140.91	1	6848800	6848800		6848800	By MS/MS
TSYAQHQQVR	K	T	S	V	R	Q	10	0	1216.59	tr|Q9D1S3|Q9D1S3_MOUSE;tr|Q564F3|Q564F3_MOUSE;tr|Q3UJU5|Q3UJU5_MOUSE;tr|Q3UAC2|Q3UAC2_MOUSE;tr|Q3U5P8|Q3U5P8_MOUSE;sp|P97351|RS3A_MOUSE	tr|Q9D1S3|Q9D1S3_MOUSE	153	162	yes	no	3	0.0092522	63.426	1	1359100	1359100		1359100	By MS/MS
TTGLDEGLEYEFR	K	T	T	F	R	V	13	0	1528.7	sp|A2ASS6-2|TITIN_MOUSE;tr|A0A5K1VVQ1|A0A5K1VVQ1_MOUSE;tr|E9Q8N1|E9Q8N1_MOUSE;tr|E9Q8K5|E9Q8K5_MOUSE;sp|A2ASS6|TITIN_MOUSE;tr|A0A5K1VVQ9|A0A5K1VVQ9_MOUSE	sp|A2ASS6-2|TITIN_MOUSE	18028	18040	yes	no	2	2.8212e-08	169.65	3	9128600	9128600		9128600	By MS/MS
TTGLEEGIEYEFR	K	T	T	F	R	V	13	0	1542.72	sp|A2ASS6-2|TITIN_MOUSE;tr|A0A5K1VVQ1|A0A5K1VVQ1_MOUSE;tr|E9Q8N1|E9Q8N1_MOUSE;tr|E9Q8K5|E9Q8K5_MOUSE;sp|A2ASS6|TITIN_MOUSE;tr|A0A5K1VVQ9|A0A5K1VVQ9_MOUSE	sp|A2ASS6-2|TITIN_MOUSE	15864	15876	yes	no	2	2.67e-05	152.54	2	5374500	5374500		5374500	By MS/MS
TTPSVVAFTADGER	R	T	T	E	R	L	14	0	1449.71	sp|P38647|GRP75_MOUSE	sp|P38647|GRP75_MOUSE	86	99	yes	yes	2	0.007058	86.313	2	3669100	3669100		3669100	By MS/MS
TTPSYVAFTDTER	R	T	T	E	R	L	13	0	1486.69	sp|P63017|HSP7C_MOUSE;tr|Q3TF16|Q3TF16_MOUSE;tr|Q3TH56|Q3TH56_MOUSE;tr|Q3UBA6|Q3UBA6_MOUSE;tr|Q3TZJ3|Q3TZJ3_MOUSE;tr|Q3UDS0|Q3UDS0_MOUSE;tr|Q3TEK2|Q3TEK2_MOUSE;tr|Q3TQ13|Q3TQ13_MOUSE;tr|Q3TRH3|Q3TRH3_MOUSE;tr|Q3ULM1|Q3ULM1_MOUSE;tr|Q504P4|Q504P4_MOUSE;tr|Q3TB63|Q3TB63_MOUSE;tr|B7U582|B7U582_MOUSE;sp|P17156|HSP72_MOUSE;sp|P17879|HS71B_MOUSE;sp|Q61696|HS71A_MOUSE;tr|A1L347|A1L347_MOUSE;tr|B2CSK2|B2…	sp|P63017|HSP7C_MOUSE	37	49	yes	no	2	0.0098815	90.05	1	4070600	4070600		4070600	By MS/MS
TTTGSYIANR	R	T	T	N	R	V	10	0	1082.54	sp|Q60692|PSB6_MOUSE	sp|Q60692|PSB6_MOUSE	53	62	yes	yes	2	0.012235	83.265	1	0	0		0	By MS/MS
TVGMVAGDEESYEVFADLFDPVIK	K	T	V	I	K	L	24	0	2630.25	sp|Q6P8J7|KCRS_MOUSE	sp|Q6P8J7|KCRS_MOUSE	105	128	yes	yes	2;3	1.3714e-265	461.47	2	58057000	58057000		58057000	By MS/MS
TVTAMDVVYALK	K	T	V	L	K	R	12	0	1309.7	tr|B2RTM0|B2RTM0_MOUSE;sp|P62806|H4_MOUSE;tr|Q61667|Q61667_MOUSE	tr|B2RTM0|B2RTM0_MOUSE	81	92	yes	no	2	0.003784	114.5	1	11073000	11073000	21	11073000	By MS/MS
TVTAMDVVYALKR	K	T	V	K	R	Q	13	1	1465.8	tr|B2RTM0|B2RTM0_MOUSE;sp|P62806|H4_MOUSE;tr|Q61667|Q61667_MOUSE	tr|B2RTM0|B2RTM0_MOUSE	81	93	yes	no	3	0.01988	45.79	1	1197700	1197700	21	1197700	By MS/MS
TVTNAVVTVPAYFNDSQR	K	T	V	Q	R	Q	18	0	1980.99	sp|P63017|HSP7C_MOUSE;tr|Q3TF16|Q3TF16_MOUSE;tr|Q3TH56|Q3TH56_MOUSE;tr|Q3UBA6|Q3UBA6_MOUSE;tr|Q3TZJ3|Q3TZJ3_MOUSE;tr|Q3UDS0|Q3UDS0_MOUSE;tr|Q3TEK2|Q3TEK2_MOUSE;tr|Q3TQ13|Q3TQ13_MOUSE;tr|Q3TRH3|Q3TRH3_MOUSE;tr|Q3U9L2|Q3U9L2_MOUSE;tr|Q3ULM1|Q3ULM1_MOUSE;tr|Q3TH04|Q3TH04_MOUSE;tr|Q3TB63|Q3TB63_MOUSE;tr|Q3KQJ4|Q3KQJ4_MOUSE	sp|P63017|HSP7C_MOUSE	138	155	yes	no	2	4.6314e-06	125.53	1	3748300	3748300		3748300	By MS/MS
VAMQDATAQMAMLQFISSGLPK	R	V	A	P	K	V	22	0	2337.15	sp|Q99KI0|ACON_MOUSE	sp|Q99KI0|ACON_MOUSE	96	117	yes	yes	2;3	3.9432e-100	314.68	2	156530000	156530000		156530000	By MS/MS
VAPAPAGVFTDIPISNIR	R	V	A	I	R	R	18	0	1837.01	sp|Q8BMF4|ODP2_MOUSE	sp|Q8BMF4|ODP2_MOUSE	407	424	yes	yes	2	6.823e-31	228.61	1	79203000	79203000		79203000	By MS/MS
VAPAPAGVFTDIPISNIRR	R	V	A	R	R	V	19	1	1993.11	sp|Q8BMF4|ODP2_MOUSE	sp|Q8BMF4|ODP2_MOUSE	407	425	yes	yes	3	4.9705e-07	105.9	1	40422000	40422000		40422000	By MS/MS
VAPEEHPTLLTEAPLNPK	R	V	A	P	K	A	18	0	1955.04	sp|P63268|ACTH_MOUSE;sp|P62737|ACTA_MOUSE;sp|P68033|ACTC_MOUSE;tr|Q3TG92|Q3TG92_MOUSE;tr|Q3U122|Q3U122_MOUSE;tr|Q497E4|Q497E4_MOUSE;tr|Q3UJ36|Q3UJ36_MOUSE;tr|Q9CXK3|Q9CXK3_MOUSE;sp|P68134|ACTS_MOUSE;tr|Q61275|Q61275_MOUSE;tr|Q3UIJ3|Q3UIJ3_MOUSE;tr|Q61852|Q61852_MOUSE;tr|Q61272|Q61272_MOUSE;tr|Q61264|Q61264_MOUSE;tr|D3YZY0|D3YZY0_MOUSE;tr|A0A494B9T3|A0A494B9T3_MOUSE;tr|D3Z2K3|D3Z2K3_MOUSE;tr|A0A1D…	sp|P63268|ACTH_MOUSE	97	114	yes	no	3	0.0043382	69.737	2	3620100	3620100		3620100	By MS/MS
VAPEEHPVLLTEAPLNPK	R	V	A	P	K	R	18	0	1953.06	tr|Q9QZ83|Q9QZ83_MOUSE	tr|Q9QZ83|Q9QZ83_MOUSE	100	117	no	no	2;3	3.7468e-41	246.64	6	41151000	41151000		41151000	By MS/MS
VDAKVEIIK	R	V	D	I	K	H	9	1	1013.61	sp|Q9QYX7-2|PCLO_MOUSE;sp|Q9QYX7|PCLO_MOUSE	sp|Q9QYX7-2|PCLO_MOUSE	3472	3480	yes	no	1	0.0012974	107.01	0	2939400	2939400		2939400	By MS/MS
VEIIANDQGNR	K	V	E	N	R	T	11	0	1227.62	sp|P63017|HSP7C_MOUSE;tr|Q3TF16|Q3TF16_MOUSE;tr|Q3TH56|Q3TH56_MOUSE;tr|Q3UBA6|Q3UBA6_MOUSE;tr|Q3TZJ3|Q3TZJ3_MOUSE;tr|Q3UDS0|Q3UDS0_MOUSE;tr|Q3TEK2|Q3TEK2_MOUSE;tr|Q3TQ13|Q3TQ13_MOUSE;tr|Q3TRH3|Q3TRH3_MOUSE;tr|Q3U9L2|Q3U9L2_MOUSE;tr|Q504P4|Q504P4_MOUSE;tr|Q3TB63|Q3TB63_MOUSE;tr|B7U582|B7U582_MOUSE;sp|P17156|HSP72_MOUSE;sp|P17879|HS71B_MOUSE;sp|Q61696|HS71A_MOUSE;tr|A1L347|A1L347_MOUSE;tr|B2CSK2|B2…	sp|P63017|HSP7C_MOUSE	26	36	no	no	2	0.0056897	123.35	1	7726800	7726800		7726800	By MS/MS
VETGVLKPGMVVTFAPVNVTTEVK	R	V	E	V	K	S	24	1	2514.38	tr|Q58E64|Q58E64_MOUSE;tr|Q3UA81|Q3UA81_MOUSE;tr|Q3TII3|Q3TII3_MOUSE;sp|P10126|EF1A1_MOUSE	tr|Q58E64|Q58E64_MOUSE	267	290	yes	no	3	3.7177e-05	91.114	1	29855000	29855000	15	29855000	By MS/MS
VGEATETALTCLVEK	K	V	G	E	K	M	15	0	1619.81	sp|O55143-2|AT2A2_MOUSE;sp|O55143|AT2A2_MOUSE;tr|Q5DTI2|Q5DTI2_MOUSE;tr|O54994|O54994_MOUSE;tr|Q8C213|Q8C213_MOUSE;tr|B1ATS4|B1ATS4_MOUSE;tr|Q8R0X5|Q8R0X5_MOUSE;tr|Q3U1K2|Q3U1K2_MOUSE;sp|Q64518-2|AT2A3_MOUSE;tr|B1ATS5|B1ATS5_MOUSE;sp|Q64518-3|AT2A3_MOUSE;tr|E9Q559|E9Q559_MOUSE;sp|Q64518|AT2A3_MOUSE	sp|O55143-2|AT2A2_MOUSE	437	451	yes	no	2	0.0011177	98.407	1	1707400	1707400		1707400	By MS/MS
VGEFSGANK	K	V	G	N	K	E	9	0	907.44	sp|P10639|THIO_MOUSE	sp|P10639|THIO_MOUSE	86	94	yes	yes	2	0.0051097	91.516	1	0	0		0	By MS/MS
VGINYQPPTVVPGGDLAK	K	V	G	A	K	V	18	0	1823.98	tr|Q52L87|Q52L87_MOUSE;tr|Q3TIZ0|Q3TIZ0_MOUSE;sp|P68373|TBA1C_MOUSE;tr|Q5FW91|Q5FW91_MOUSE;sp|P05214|TBA3_MOUSE;sp|P68369|TBA1A_MOUSE;sp|P05213|TBA1B_MOUSE;tr|Q99KA2|Q99KA2_MOUSE;tr|Q9D9Y2|Q9D9Y2_MOUSE;sp|P68368|TBA4A_MOUSE;sp|Q9JJZ2|TBA8_MOUSE;tr|A0A0A0MQA5|A0A0A0MQA5_MOUSE	tr|Q52L87|Q52L87_MOUSE	353	370	yes	no	2	2.8829e-05	113.52	2	12367000	12367000		12367000	By MS/MS
VGLKAPGIIPR	R	V	G	P	R	I	11	1	1119.71	sp|Q03265|ATPA_MOUSE;tr|D3Z6F5|D3Z6F5_MOUSE	sp|Q03265|ATPA_MOUSE	172	182	yes	no	3	0.028165	47.302	1	756240	756240		756240	By MS/MS
VHLTDAEK	M	V	H	E	K	A	8	0	911.471	tr|A8DUP7|A8DUP7_MOUSE;sp|P02088|HBB1_MOUSE;tr|A8DUK0|A8DUK0_MOUSE;tr|A8DUM2|A8DUM2_MOUSE;tr|A8DUP5|A8DUP5_MOUSE;tr|Q61650|Q61650_MOUSE;tr|B1Q450|B1Q450_MOUSE;tr|A8DV41|A8DV41_MOUSE;tr|A8DUP3|A8DUP3_MOUSE;tr|Q549D9|Q549D9_MOUSE;tr|D0U293|D0U293_MOUSE;tr|A8DUL5|A8DUL5_MOUSE;tr|Q61348|Q61348_MOUSE;sp|P02089|HBB2_MOUSE;tr|Q54AH9|Q54AH9_MOUSE;tr|Q9QUN8|Q9QUN8_MOUSE;tr|E9Q223|E9Q223_MOUSE;tr|A8DUQ5|A8…	tr|A8DUP7|A8DUP7_MOUSE	2	9	no	no	2	1.2345e-11	178.87	1	18591000	18591000		18591000	By MS/MS
VIGSGCNLDSAR	R	V	I	A	R	F	12	0	1247.59	tr|D3Z7F0|D3Z7F0_MOUSE;sp|P16125|LDHB_MOUSE;tr|A0A0N4SVV8|A0A0N4SVV8_MOUSE;tr|A0A1B0GT41|A0A1B0GT41_MOUSE;tr|Q64483|Q64483_MOUSE;tr|Q564E2|Q564E2_MOUSE;tr|Q548Z6|Q548Z6_MOUSE;sp|P00342|LDHC_MOUSE;sp|P06151|LDHA_MOUSE;tr|Q3TI99|Q3TI99_MOUSE;tr|Q3THB4|Q3THB4_MOUSE;tr|Q3TCI7|Q3TCI7_MOUSE;tr|Q3UDU4|Q3UDU4_MOUSE;tr|Q99K20|Q99K20_MOUSE;tr|A0A1B0GSR9|A0A1B0GSR9_MOUSE;tr|D3YZE4|D3YZE4_MOUSE;tr|D3YZQ9|D3Y…	tr|D3Z7F0|D3Z7F0_MOUSE	159	170	yes	no	2	0.0075523	79.659	0	1508700	1508700		1508700	By MS/MS
VITIMQNPR	R	V	I	P	R	Q	9	0	1070.59	tr|S4R1N6|S4R1N6_MOUSE;tr|Q561N5|Q561N5_MOUSE;tr|Q3TW65|Q3TW65_MOUSE;tr|F6YVP7|F6YVP7_MOUSE;tr|A0A1Y7VKY1|A0A1Y7VKY1_MOUSE;sp|P62270|RS18_MOUSE	tr|S4R1N6|S4R1N6_MOUSE	67	75	yes	no	2	0.0090606	89.296	1	3293500	3293500	17	3293500	By MS/MS
VLDSGAPIKIPVGPETLGR	K	V	L	G	R	I	19	1	1918.09	sp|P56480|ATPB_MOUSE	sp|P56480|ATPB_MOUSE	125	143	yes	yes	3	1.4501e-11	149.36	1	12033000	12033000		12033000	By MS/MS
VLENAEGAR	K	V	L	A	R	T	9	0	957.488	sp|P38647|GRP75_MOUSE	sp|P38647|GRP75_MOUSE	77	85	yes	yes	2	0.0034921	106.04	0	1938200	1938200		1938200	By MS/MS
VLNTNIDGR	R	V	L	G	R	R	9	0	1000.53	tr|S4R1N6|S4R1N6_MOUSE;tr|Q561N5|Q561N5_MOUSE;tr|Q3TW65|Q3TW65_MOUSE;tr|F6YVP7|F6YVP7_MOUSE;tr|A0A1Y7VKY1|A0A1Y7VKY1_MOUSE;sp|P62270|RS18_MOUSE;tr|A0A3Q4EGP3|A0A3Q4EGP3_MOUSE	tr|S4R1N6|S4R1N6_MOUSE	15	23	yes	no	2	0.010204	127.56	1	1843900	1843900		1843900	By MS/MS
VLSGEDKSNIK	M	V	L	I	K	A	11	1	1188.63	tr|Q61649|Q61649_MOUSE;tr|Q9QWJ3|Q9QWJ3_MOUSE;tr|Q9CY06|Q9CY06_MOUSE;tr|Q9CWS5|Q9CWS5_MOUSE;tr|Q91VB8|Q91VB8_MOUSE;tr|Q8BPF4|Q8BPF4_MOUSE;tr|Q61287|Q61287_MOUSE;tr|A8DUV3|A8DUV3_MOUSE;tr|A8DUV1|A8DUV1_MOUSE;sp|P01942|HBA_MOUSE	tr|Q61649|Q61649_MOUSE	2	12	yes	no	3	0.0048217	77.744	1	14682000	14682000		14682000	By MS/MS
VNADEVGGEALGR	K	V	N	G	R	L	13	0	1285.63	tr|E9Q223|E9Q223_MOUSE;tr|A8DUQ5|A8DUQ5_MOUSE;tr|A8DUQ1|A8DUQ1_MOUSE;tr|A8DUN2|A8DUN2_MOUSE;tr|A8DUL7|A8DUL7_MOUSE;tr|A8DUL2|A8DUL2_MOUSE;tr|A8DUL0|A8DUL0_MOUSE;tr|A8DUK7|A8DUK7_MOUSE;tr|A8DUK4|A8DUK4_MOUSE;tr|A8DUK2|A8DUK2_MOUSE;tr|A8DUP0|A8DUP0_MOUSE	tr|E9Q223|E9Q223_MOUSE	19	31	yes	no	2	0.0085403	92.611	1	1513100	1513100		1513100	By MS/MS
VNSDEVGGEALGR	K	V	N	G	R	L	13	0	1301.62	tr|A8DUP7|A8DUP7_MOUSE;sp|P02088|HBB1_MOUSE;tr|A8DUK0|A8DUK0_MOUSE;tr|A8DUM2|A8DUM2_MOUSE;tr|A8DUP5|A8DUP5_MOUSE;tr|Q61650|Q61650_MOUSE;tr|B1Q450|B1Q450_MOUSE;tr|A8DUP3|A8DUP3_MOUSE;tr|Q61348|Q61348_MOUSE	tr|A8DUP7|A8DUP7_MOUSE	19	31	yes	no	2	0.00080254	95.498	1	0	0		0	By MS/MS
VPPETIDSVIVGNVMQSSSDAAYLAR	K	V	P	A	R	H	26	0	2718.35	tr|Q3UKH3|Q3UKH3_MOUSE;sp|Q8BWT1|THIM_MOUSE	tr|Q3UKH3|Q3UKH3_MOUSE	46	71	yes	no	3	3.8949e-09	119.52	1	350250000	350250000		350250000	By MS/MS
VQAILVNIFGGIMR	K	V	Q	M	R	C	14	0	1529.88	tr|Q9CTE2|Q9CTE2_MOUSE;tr|Q05BC6|Q05BC6_MOUSE;sp|Q9Z2I9|SUCB1_MOUSE;tr|Q3UCC6|Q3UCC6_MOUSE;tr|Q3U6C7|Q3U6C7_MOUSE	tr|Q9CTE2|Q9CTE2_MOUSE	5	18	yes	no	2	3.1459e-91	262.63	1	0	0		0	By MS/MS
VQEQELTR	K	V	Q	T	R	L	8	0	1001.51	sp|E9Q557|DESP_MOUSE;tr|Q9CV95|Q9CV95_MOUSE	sp|E9Q557|DESP_MOUSE	1542	1549	yes	no	2	0.00027177	145.34	1	6822900	6822900		6822900	By MS/MS
VQQTVQDLFGRAPSK	K	V	Q	S	K	A	15	1	1672.89	sp|P38647|GRP75_MOUSE	sp|P38647|GRP75_MOUSE	395	409	yes	yes	3	0.021973	51.695	1	1156900	1156900		1156900	By MS/MS
VTDALNATR	R	V	T	T	R	A	9	0	959.504	sp|P63038|CH60_MOUSE;sp|P63038-2|CH60_MOUSE	sp|P63038|CH60_MOUSE	421	429	yes	no	2	0.030175	84.615	1	2223700	2223700		2223700	By MS/MS
VVDALGNAIDGKGPIGSK	R	V	V	S	K	T	18	1	1709.93	sp|Q03265|ATPA_MOUSE;tr|D3Z6F5|D3Z6F5_MOUSE	sp|Q03265|ATPA_MOUSE	150	167	yes	no	3	0.0093326	61.167	1	866610	866610		866610	By MS/MS
VVDLLAPYAK	K	V	V	A	K	G	10	0	1087.63	sp|P56480|ATPB_MOUSE	sp|P56480|ATPB_MOUSE	189	198	yes	yes	2	0.032179	71.379	1	0	0		0	By MS/MS
YFAGNLASGGAAGATSLCFVYPLDFAR	R	Y	F	A	R	T	27	0	2795.34	tr|Q8BVI9|Q8BVI9_MOUSE;tr|Q545A2|Q545A2_MOUSE;sp|P51881|ADT2_MOUSE;sp|P48962|ADT1_MOUSE	tr|Q8BVI9|Q8BVI9_MOUSE	112	138	yes	no	2;3	6.8602e-212	422.76	2	513820000	513820000		513820000	By MS/MS
YGTDLSR	K	Y	G	S	R	G	7	0	810.387	tr|Q3TXF9|Q3TXF9_MOUSE;sp|Q8VDN2|AT1A1_MOUSE	tr|Q3TXF9|Q3TXF9_MOUSE	55	61	yes	no	2	0.00017907	143.02	1	8067800	8067800		8067800	By MS/MS
YKQSLDDAAK	R	Y	K	A	K	T	10	1	1137.57	sp|E9Q557|DESP_MOUSE;tr|Q9CV95|Q9CV95_MOUSE	sp|E9Q557|DESP_MOUSE	1477	1486	yes	no	2	3.6686e-06	121.6	1	0	0		0	By MS/MS
YLTVAAVFR	R	Y	L	F	R	G	9	0	1038.59	tr|Q9CVR0|Q9CVR0_MOUSE;sp|P68372|TBB4B_MOUSE;tr|Q9DCR1|Q9DCR1_MOUSE;sp|Q9D6F9|TBB4A_MOUSE;tr|Q80ZV2|Q80ZV2_MOUSE;sp|P99024|TBB5_MOUSE	tr|Q9CVR0|Q9CVR0_MOUSE	268	276	no	no	2	0.017802	99.375	1	20425000	20425000		20425000	By MS/MS
YSPDCTIIVVSNPVDILTYVTWK	K	Y	S	W	K	L	23	0	2682.36	tr|D3Z7F0|D3Z7F0_MOUSE;sp|P16125|LDHB_MOUSE;tr|A0A0N4SVV8|A0A0N4SVV8_MOUSE	tr|D3Z7F0|D3Z7F0_MOUSE	128	150	yes	no	2	2.4377e-57	260.18	1	7650300	7650300		7650300	By MS/MS

## Sheet: DAVID cluster
Category	Term	Count	%	PValue	Genes	List Total	Pop Hits	Pop Total	Fold Enrichment	Bonferroni	Benjamini	FDR
GOTERM_CC_DIRECT	GO:0070062~extracellular exosome	99	62.2642	2.37643e-46	TXN1, MTCH2, ACAA2, PHB2, ACTG2, ACTG1, TUBB5, RPS18, CFL1, BSG, HIST3H2BA, HIST1H2AC, HIST1H2AH, HIST1H2AK, HBB-BS, KRT76, TUBA4A, TUFM, EEF1A1, HIST1H2BF, HIST1H2BH, UQCRC2, HIST1H2BC, LYZ1, PHB, PKHD1, LDHC, ATP5B, LDHB, PCSK1N, LDHA, UBC, HIST1H3G, HIST1H3I, HIST1H3E, HSPA9, HSPA8, JUP, HSPA5, H3F3A, 2310050C09RIK, HSPA2, RPS25, HNRNPM, HIST1H4H, HNRNPC, CLTC, HIST2H2AB, HBA-A1, HIST2H2AA1, H…	157	2674	19662	4.63662	6.08366e-44	6.08366e-44	5.10932e-44
GOTERM_CC_DIRECT	GO:0000786~nucleosome	33	20.7547	3.3677e-42	HIST1H2BM, HIST1H2BP, HIST1H2BJ, HIST1H2BK, HIST2H2AB, HIST1H2BQ, HIST2H2AA1, HIST2H2AC, H2AFJ, HIST1H1D, HIST1H1E, HIST1H3G, HIST2H3C1, HIST1H2AF, HIST3H2BA, HIST1H3I, HIST1H2AA, HIST1H2AC, HIST1H1C, HIST1H3E, HIST1H2AH, H2AFZ, H3F3C, HIST1H2AK, H2AFX, H3F3A, H2AFV, HIST2H2BE, HIST3H2A, HIST1H4H, HIST1H2BH, HIST1H2BB, HIST1H2BA	157	108	19662	38.2665	8.62131e-40	4.31066e-40	3.62028e-40
GOTERM_CC_DIRECT	GO:0043209~myelin sheath	36	22.6415	5.55582e-38	CLTC, ATP5A1, HBB-B1, HBA-A1, ATP1A1, PHB, ACTG1, HSPD1, LDHB, ATP5B, TUBA1B, TUBA1A, UBB, UBC, DLAT, RPS27A, HSPA9, CCT3, HSPA8, HSPA5, IMMT, HBB-BS, HSPA2, TUBB4B, ATP5F1, TUBB4A, TUFM, EEF1A1, SUCLA2, NDUFS1, ACO2, UQCRC2, SLC25A5, SLC25A12, SLC25A4, UBA52	157	192	19662	23.4817	1.42229e-35	4.74097e-36	3.98167e-36
KEGG_PATHWAY	mmu05322:Systemic lupus erythematosus	33	20.7547	4.12124e-29	HIST1H2BM, HIST1H2BP, HIST1H2BJ, HIST1H2BK, HIST2H2AB, HIST1H2BQ, HIST2H2AA1, HIST2H2AC, H2AFJ, HIST1H3G, HIST2H3C1, HIST1H2AF, HIST3H2BA, HIST1H3I, HIST1H2AA, HIST1H2AC, HIST1H3E, HIST1H2AH, H2AFZ, H3F3C, HIST1H2AK, H2AFX, H3F3A, H2AFV, HIST2H2BE, HIST3H2A, HIST3H2BB-PS, HIST1H2BF, HIST1H4H, HIST1H2BH, HIST1H2BB, HIST1H2BA, HIST1H2BC	118	147	7691	14.6318	4.69821e-27	4.73942e-27	4.20366e-27
GOTERM_CC_DIRECT	GO:0000788~nuclear nucleosome	19	11.9497	4.83594e-27	HIST1H2BM, HIST1H2BP, HIST1H2BJ, H3F3A, HIST1H2BK, HIST1H2BQ, HIST2H2BE, HIST3H2A, HIST3H2BB-PS, HIST1H2BF, HIST1H3G, HIST2H3C1, HIST1H2BH, HIST1H3I, HIST3H2BA, HIST1H2BB, HIST1H2BA, HIST1H3E, HIST1H2BC	157	44	19662	54.079	1.238e-24	3.095e-25	2.59932e-25
GOTERM_BP_DIRECT	GO:0006334~nucleosome assembly	24	15.0943	1.45712e-26	HIST1H2BM, HIST1H2BP, HIST1H2BJ, H3F3C, H3F3A, HIST1H2BK, HIST1H2BQ, HIST2H2AA1, HIST2H2BE, HIST3H2BB-PS, HIST1H2BF, HIST1H1D, HIST1H4H, HIST1H1E, HIST1H3G, HIST2H3C1, HIST1H2BH, HIST1H3I, HIST3H2BA, HIST1H2BB, HIST1H2BA, HIST1H3E, HIST1H1C, HIST1H2BC	154	104	18082	27.0959	1.05787e-23	1.05641e-23	1.01416e-23
KEGG_PATHWAY	mmu05034:Alcoholism	33	20.7547	1.64752e-24	HIST1H2BM, HIST1H2BP, HIST1H2BJ, HIST1H2BK, HIST2H2AB, HIST1H2BQ, HIST2H2AA1, HIST2H2AC, H2AFJ, HIST1H3G, HIST2H3C1, HIST1H2AF, HIST3H2BA, HIST1H3I, HIST1H2AA, HIST1H2AC, HIST1H3E, HIST1H2AH, H2AFZ, H3F3C, HIST1H2AK, H2AFX, H3F3A, H2AFV, HIST2H2BE, HIST3H2A, HIST3H2BB-PS, HIST1H2BF, HIST1H4H, HIST1H2BH, HIST1H2BB, HIST1H2BA, HIST1H2BC	118	202	7691	10.6479	1.87817e-22	9.47321e-23	8.40233e-23
GOTERM_CC_DIRECT	GO:0005739~mitochondrion	48	30.1887	1.58032e-14	TXN1, GRN, MTCH2, ACAA2, CLTC, ATP5A1, ATP2A1, PDHB, PHB, PHB2, HSPD1, CKMT2, LDHB, ATP5B, LDHA, ACADL, UBB, OXCT1, PTPMT1, BSG, RPS3, DLAT, ACADS, HSPA9, NDUFA9, SLC16A1, HSPA5, IMMT, HSPA2, HSPE1, ATP5F1, CPT1B, YWHAZ, FH1, TUFM, COX6B1, DNAJA1, SUCLA2, KCNMA1, NDUFS2, NDUFS1, ACO2, UQCRC2, SLC25A5, SLC25A12, SLC25A4, MYH6, SLC25A13	157	1721	19662	3.49292	4.03588e-12	8.09125e-13	6.79539e-13
GOTERM_BP_DIRECT	GO:0006342~chromatin silencing	13	8.1761	1.6031e-13	HIST1H2AH, H2AFZ, HIST1H2AK, H2AFX, HIST2H2AB, H2AFV, HIST2H2AA1, HIST2H2AC, HIST3H2A, H2AFJ, HIST1H2AF, HIST1H2AA, HIST1H2AC	154	63	18082	24.2286	1.1639e-10	5.81125e-11	5.5788e-11
GOTERM_CC_DIRECT	GO:0031012~extracellular matrix	21	13.2075	2.21126e-13	HSPA9, DSP, HSPA8, JUP, HSPA5, CLTC, ATP5A1, RPN1, TUBB4B, ACTG1, HSPD1, RPS25, HNRNPM, ATP5B, TUBB5, RPS18, CFL1, RPS3, COL6A3, HIST1H4H, SLC25A5	157	294	19662	8.9454	5.6616e-11	9.43473e-12	7.9237e-12
GOTERM_CC_DIRECT	GO:0005634~nucleus	91	57.2327	1.96285e-12	TXN1, MTCH2, HIST2H2AB, PHB2, CHD1, HIST2H2AA1, ACTG1, HIST2H2AC, RPS4X, TUBA1C, TUBB5, TUBA1A, RPS18, H2AFJ, CFL1, HIST1H1D, HIST1H1E, HIST2H3C1, HIST1H2AF, HIST3H2BA, HIST1H2AA, ACADS, HIST1H2AC, HIST1H1C, DSP, ANXA2, HIST1H2AH, H2AFZ, HIST1H2AK, H2AFX, CAD, H2AFV, KRT76, ATP5F1, YWHAZ, HIST2H2BE, EEF1A1, HIST1H2BF, HIST1H2BH, HIST1H2BB, SLC25A5, PTMA, UBA52, HIST1H2BA, SLC25A4, HIST1H2BC, HIST…	157	6019	19662	1.89341	5.02496e-10	7.17843e-11	6.02876e-11
GOTERM_CC_DIRECT	GO:0005694~chromosome	21	13.2075	4.03921e-12	HIST1H2BM, HIST1H2BP, HIST1H2AH, H2AFZ, HIST1H2AK, H2AFX, HIST1H2BK, HIST2H2AB, H2AFV, HIST2H2BE, HIST2H2AC, HIST3H2A, H2AFJ, HIST1H1D, HIST1H1E, HIST1H2BH, HIST1H2AF, HIST3H2BA, HIST1H2BB, HIST1H2BA, HIST1H1C	157	344	19662	7.6452	1.03404e-09	1.19346e-10	1.00232e-10
GOTERM_CC_DIRECT	GO:0005743~mitochondrial inner membrane	22	13.8365	4.19576e-12	NDUFA9, MTCH2, ACAA2, ATP5A1, IMMT, PHB, ATP5F1, PHB2, TUFM, COX6B1, HSPD1, CKMT2, ATP5B, PTPMT1, RPS3, NDUFS2, NDUFS1, UQCRC2, SLC25A12, SLC25A5, SLC25A4, SLC25A13	157	387	19662	7.11934	1.07411e-09	1.19346e-10	1.00232e-10
GOTERM_CC_DIRECT	GO:0022627~cytosolic small ribosomal subunit	10	6.28931	3.24884e-10	RPS4X, RPS25, RPS27, RPS4L, RPS18, RPS3A1, RPS3, RPS27L, HBA-A1, RPS27A	157	53	19662	23.6294	8.31704e-08	8.31704e-09	6.98501e-09
GOTERM_MF_DIRECT	GO:0005200~structural constituent of cytoskeleton	11	6.91824	1.41799e-09	TUBA1C, TUBA1B, TUBB5, TUBA1A, TUBB4B, TUBA3A, TUBB4A, TUBA4A, TUBA8, ACTG1, TTN	153	78	17446	16.0806	4.04126e-07	2.3105e-07	2.10783e-07
GOTERM_MF_DIRECT	GO:0044822~poly(A) RNA binding	33	20.7547	1.62141e-09	TXN1, GRN, ACAA2, RPN1, CLTC, ATP5A1, RPS27L, HSPD1, RPS4X, RPS18, UBC, RPS3, HIST1H1D, HIST1H1E, RPS27A, HIST1H1C, HSPA9, CCT3, DSP, HSPA8, ANXA2, IMMT, HSPE1, YWHAZ, TUFM, EEF1A1, HNRNPM, RPS25, RPS3A1, HNRNPF, HIST1H4H, HNRNPC, SLC25A5	153	1113	17446	3.38083	4.621e-07	2.3105e-07	2.10783e-07
GOTERM_BP_DIRECT	GO:0007017~microtubule-based process	9	5.66038	1.64871e-09	TUBA1C, TUBA1B, TUBB5, TUBA1A, TUBB4B, TUBA3A, TUBB4A, TUBA4A, TUBA8	154	41	18082	25.7742	1.19696e-06	3.98439e-07	3.82501e-07
GOTERM_CC_DIRECT	GO:0000790~nuclear chromatin	15	9.43396	3.96005e-09	HIST1H2AH, H2AFZ, HIST1H2AK, H2AFX, HIST2H2AB, H2AFV, HIST2H2AA1, HIST2H2AC, HIST3H2A, H2AFJ, HIST1H1D, HIST1H2AF, HNRNPC, HIST1H2AA, HIST1H2AC	157	228	19662	8.23919	1.01377e-06	9.21611e-08	7.74009e-08
GOTERM_MF_DIRECT	GO:0003735~structural constituent of ribosome	16	10.0629	1.05773e-08	RPS4L, RPS27L, GM10260, RPS4X, RPS25, RPS27, RPS18, RPS3A1, RPS3, KXD1, SLC25A12, RPS27A, SLC25A5, UBA52, SLC25A4, SLC25A13	153	264	17446	6.91068	3.01454e-06	1.00485e-06	9.16702e-07
GOTERM_MF_DIRECT	GO:0046982~protein heterodimerization activity	21	13.2075	2.20383e-08	HIST1H2BM, HIST1H2BP, HIST1H2AH, H2AFZ, HIST1H2AK, H2AFX, HIST1H2BK, HIST2H2AB, H2AFV, HIST2H2BE, HIST2H2AC, HSPD1, HIST3H2A, H2AFJ, HIST1H2BH, HIST1H2AF, HIST3H2BA, HIST1H2BB, HIST1H2BA, MYH6, MYH7	153	514	17446	4.65866	6.28088e-06	1.57023e-06	1.43249e-06
GOTERM_CC_DIRECT	GO:0043234~protein complex	22	13.8365	2.69825e-08	HSPA8, ANXA2, CLTC, H3F3A, CAD, ATP2A2, ATP1A1, PHB2, YWHAZ, HSPD1, ACTA2, ACTA1, TUBB5, KCNMA1, KXD1, HIST1H4H, HIST1H3G, HIST2H3C1, GOPC, HNRNPC, HIST1H3I, HIST1H3E	157	628	19662	4.38724	6.90749e-06	5.75626e-07	4.83436e-07
GOTERM_MF_DIRECT	GO:0031492~nucleosomal DNA binding	8	5.03145	5.81855e-08	H3F3C, H2AFZ, H3F3A, HIST1H3G, HIST2H3C1, HNRNPC, HIST1H3I, HIST1H3E	153	41	17446	22.249	1.65827e-05	3.31657e-06	3.02565e-06
GOTERM_CC_DIRECT	GO:0005654~nucleoplasm	39	24.5283	1.04388e-07	HIST1H2BM, HIST1H2BP, HIST1H2BJ, HIST1H2BK, PDHB, PHB, HIST1H2BQ, PSMB6, UBB, UBC, HIST1H3G, HIST2H3C1, HIST3H2BA, HIST1H3I, RPS27A, HIST1H3E, NDUFA9, CAD, H2AFX, H3F3A, HSPA2, ATP5F1, HIST2H2BE, HNRNPM, HIST3H2BB-PS, HNRNPF, HIST1H2BF, CREBRF, HIST1H4H, NDUFS2, BLVRB, HIST1H2BH, HNRNPC, UQCRC2, HIST1H2BB, HIST1H2BA, PTMA, UBA52, HIST1H2BC	157	1935	19662	2.52413	2.67229e-05	2.05563e-06	1.72641e-06
GOTERM_BP_DIRECT	GO:0006412~translation	17	10.6918	3.04787e-07	RPS4L, RPS27L, GM10260, TUFM, RPS4X, EEF1A1, RPS27, RPS18, RPS3A1, RPS3, KXD1, SLC25A12, RPS27A, SLC25A5, UBA52, SLC25A4, SLC25A13	154	401	18082	4.97772	0.000221251	5.52426e-05	5.30329e-05
GOTERM_BP_DIRECT	GO:0002227~innate immune response in mucosa	6	3.77358	7.41008e-07	HIST1H2BJ, HIST1H2BK, HIST1H2BF, HIST1H2BQ, HIST2H2BE, HIST1H2BC	154	21	18082	33.5473	0.000537828	0.000107446	0.000103148
GOTERM_BP_DIRECT	GO:0006457~protein folding	10	6.28931	1.42092e-06	TXN1, HSPA9, DNAJA1, CCT3, HSPA8, TUBA1B, TUBB5, DNAJA2, HSPE1, HSPD1	154	128	18082	9.17309	0.00103105	0.000171694	0.000164826
GOTERM_CC_DIRECT	GO:0015935~small ribosomal subunit	6	3.77358	3.00206e-06	RPS4X, RPS25, RPS18, RPS3, RPS27A, GM10260	157	29	19662	25.9108	0.000768233	5.48948e-05	4.6103e-05
GOTERM_MF_DIRECT	GO:0051082~unfolded protein binding	8	5.03145	4.01112e-06	HSPA9, DNAJA1, CCT3, HSPA8, HSPA5, DNAJA2, HSPA2, HSPE1	153	75	17446	12.1628	0.00114252	0.000190528	0.000173815
GOTERM_BP_DIRECT	GO:0090131~mesenchyme migration	4	2.51572	5.8671e-06	ACTA2, ACTA1, ACTC1, ACTG2	154	5	18082	93.9325	0.00425047	0.000577325	0.000554232
GOTERM_BP_DIRECT	GO:0032776~DNA methylation on cytosine	6	3.77358	6.80279e-06	H3F3A, HIST1H3G, HIST1H4H, HIST2H3C1, HIST1H3I, HIST1H3E	154	32	18082	22.0154	0.00492667	0.000577325	0.000554232
GOTERM_MF_DIRECT	GO:0003677~DNA binding	36	22.6415	6.98919e-06	HIST1H2BM, HIST1H2BP, HIST1H2BJ, HIST1H2BK, HIST2H2AB, CHD1, HIST1H2BQ, HIST2H2AA1, HIST2H2AC, H2AFJ, RPS3, HIST1H1D, HIST1H1E, HIST2H3C1, HIST1H2AF, HIST3H2BA, HIST1H3I, HIST1H2AA, HIST1H2AC, HIST1H1C, HIST1H3E, HIST1H2AH, H2AFZ, HIST1H2AK, H2AFX, H3F3A, H2AFV, HIST2H2BE, HIST3H2A, HIST3H2BB-PS, HIST1H2BF, HIST1H4H, HIST1H2BH, HIST1H2BB, HIST1H2BA, HIST1H2BC	153	1847	17446	2.22249	0.00198994	0.00028456	0.000259599
GOTERM_CC_DIRECT	GO:0000784~nuclear chromosome, telomeric region	9	5.66038	7.91346e-06	HIST1H2AK, H3F3A, HIST1H3G, HIST1H4H, HIST2H3C1, HIST1H3I, HIST1H2BB, HIST1H2BA, HIST1H3E	157	127	19662	8.87497	0.0020238	0.000135056	0.000113426
GOTERM_BP_DIRECT	GO:0019731~antibacterial humoral response	6	3.77358	7.9631e-06	HIST1H2BJ, HIST1H2BK, HIST1H2BF, HIST1H2BQ, HIST2H2BE, HIST1H2BC	154	33	18082	21.3483	0.00576456	0.000577325	0.000554232
GOTERM_BP_DIRECT	GO:0045815~positive regulation of gene expression, epigenetic	6	3.77358	7.9631e-06	H3F3A, HIST1H3G, HIST1H4H, HIST2H3C1, HIST1H3I, HIST1H3E	154	33	18082	21.3483	0.00576456	0.000577325	0.000554232
GOTERM_MF_DIRECT	GO:0005344~oxygen transporter activity	5	3.14465	9.29147e-06	MB, HBB-B2, HBB-B1, HBA-A1, HBB-BS	153	16	17446	35.6332	0.00264458	0.000331009	0.000301973
KEGG_PATHWAY	mmu05203:Viral carcinogenesis	15	9.43396	9.66017e-06	HIST1H2BM, HIST1H2BP, HIST1H2BJ, HIST1H2BK, YWHAZ, HIST1H2BQ, HIST2H2BE, HIST3H2BB-PS, HIST1H2BF, HIST1H4H, HIST1H2BH, HIST3H2BA, HIST1H2BB, HIST1H2BA, HIST1H2BC	118	231	7691	4.23234	0.00110066	0.000370307	0.000328446
GOTERM_CC_DIRECT	GO:0072562~blood microparticle	9	5.66038	1.11132e-05	ACTA1, HSPA8, ACTC1, HBA-A1, HSPA2, HBB-BS, YWHAZ, ACTG2, ACTG1	157	133	19662	8.47459	0.00284095	0.000177811	0.000149334
GOTERM_CC_DIRECT	GO:0005925~focal adhesion	14	8.80503	1.49139e-05	HSPA9, HSPA8, JUP, HSPA5, CLTC, YWHAZ, ACTG1, RPS4X, ACTC1, RPS18, RPS3A1, CFL1, BSG, RPS3	157	391	19662	4.48414	0.0038107	0.000224585	0.000188616
GOTERM_MF_DIRECT	GO:0003924~GTPase activity	11	6.91824	1.50206e-05	EEF1A1, TUBA1C, TUBA1B, TUBB5, TUBA1A, TUBB4B, TUBA3A, TUBB4A, TUBA4A, TUBA8, TUFM	153	209	17446	6.00138	0.00427174	0.000475651	0.000433927
GOTERM_MF_DIRECT	GO:0000166~nucleotide binding	36	22.6415	1.94294e-05	ATP5A1, ATP2A3, ATP2A2, ATP2A1, ATP1A1, ACTG2, ACTG1, HSPD1, CKMT2, TUBA1C, ATP5B, TUBA1B, TUBB5, TUBA1A, HSPA9, CCT3, HSPA8, HSPA5, CAD, HSPA2, TUBB4B, TUBB4A, TUBA4A, TUFM, ACTA2, EEF1A1, ACTA1, HNRNPM, ACTC1, SUCLA2, HNRNPF, PSMC2, HNRNPC, MYH6, TUBA8, MYH7	153	1936	17446	2.12032	0.00552214	0.000553739	0.000505166
GOTERM_CC_DIRECT	GO:0005840~ribosome	10	6.28931	1.96598e-05	RPS4X, RPS25, RPS27, RPS18, RPS3A1, RPS3, RPS27L, KXD1, RPS27A, UBA52	157	188	19662	6.66147	0.00502031	0.000279606	0.000234825
GOTERM_BP_DIRECT	GO:0046034~ATP metabolic process	6	3.77358	2.10493e-05	HSPA8, ATP5B, ATP5A1, NDUFS1, MYH6, MYH7	154	40	18082	17.6123	0.0151658	0.00138734	0.00133184
GOTERM_MF_DIRECT	GO:0019899~enzyme binding	14	8.80503	3.22048e-05	HSPA9, TXN1, HSPA8, HSPA5, H2AFX, CAD, ATP2A2, PHB, HSPA2, TUBA4A, TTN, RPS3, SLC25A4, HIST1H2AC	153	384	17446	4.1572	0.00913651	0.000805578	0.000734913
GOTERM_MF_DIRECT	GO:0098641~cadherin binding involved in cell-cell adhesion	12	7.54717	3.39191e-05	PSMB6, HSPA8, LDHA, JUP, ANXA2, HSPA5, BSG, HIST1H3G, HIST2H3C1, HIST1H3I, YWHAZ, HIST1H3E	153	279	17446	4.90435	0.00962052	0.000805578	0.000734913
KEGG_PATHWAY	mmu04540:Gap junction	9	5.66038	4.45379e-05	TUBA1C, TUBA1B, TUBB5, TUBA1A, TUBB4B, TUBA3A, TUBB4A, TUBA4A, TUBA8	118	86	7691	6.82095	0.00506456	0.00128046	0.00113572
GOTERM_CC_DIRECT	GO:0005913~cell-cell adherens junction	12	7.54717	4.56933e-05	PSMB6, HSPA8, LDHA, JUP, ANXA2, HSPA5, BSG, HIST1H3G, HIST2H3C1, HIST1H3I, YWHAZ, HIST1H3E	157	316	19662	4.75578	0.0116296	0.000615657	0.000517056
GOTERM_BP_DIRECT	GO:0051290~protein heterotetramerization	6	3.77358	4.67869e-05	ANXA2, HIST1H3G, HIST1H4H, HIST2H3C1, HIST1H3I, HIST1H3E	154	47	18082	14.9892	0.0333977	0.00268082	0.00257359
GOTERM_BP_DIRECT	GO:0042026~protein refolding	4	2.51572	4.80699e-05	HSPA8, DNAJA2, HSPA2, HSPD1	154	9	18082	52.1847	0.0342977	0.00268082	0.00257359
GOTERM_CC_DIRECT	GO:0000228~nuclear chromosome	6	3.77358	6.22316e-05	H3F3A, HIST1H3G, HIST1H4H, HIST2H3C1, HIST1H3I, HIST1H3E	157	53	19662	14.1776	0.0158056	0.000796565	0.00066899
GOTERM_BP_DIRECT	GO:0015671~oxygen transport	4	2.51572	6.8245e-05	MB, HBB-B2, HBB-B1, HBB-BS	154	10	18082	46.9662	0.0483401	0.00353412	0.00339275
GOTERM_MF_DIRECT	GO:0019825~oxygen binding	5	3.14465	7.13167e-05	MB, HBB-B2, HBB-B1, HBA-A1, HBB-BS	153	26	17446	21.9281	0.0201208	0.00156348	0.00142633
KEGG_PATHWAY	mmu05012:Parkinson's disease	11	6.91824	8.34595e-05	NDUFA9, ATP5B, UBB, ATP5A1, NDUFS2, NDUFS1, UQCRC2, SLC25A5, ATP5F1, SLC25A4, COX6B1	118	149	7691	4.8118	0.00946965	0.00191957	0.00170257
GOTERM_BP_DIRECT	GO:0006099~tricarboxylic acid cycle	5	3.14465	9.92702e-05	SUCLA2, ACO2, PDHB, DLAT, FH1	154	29	18082	20.2441	0.0695377	0.00455347	0.00437133
GOTERM_BP_DIRECT	GO:0000183~chromatin silencing at rDNA	6	3.77358	0.00010049	H3F3A, HIST1H3G, HIST1H4H, HIST2H3C1, HIST1H3I, HIST1H3E	154	55	18082	12.809	0.0703617	0.00455347	0.00437133
GOTERM_MF_DIRECT	GO:0042393~histone binding	8	5.03145	0.000106627	H2AFX, H3F3A, HIST1H3G, HIST1H4H, HIST2H3C1, HIST1H3I, PTMA, HIST1H3E	153	124	17446	7.35653	0.0299331	0.00217061	0.00198021
GOTERM_CC_DIRECT	GO:0005759~mitochondrial matrix	9	5.66038	0.000130816	NDUFA9, ACAA2, ACADL, OXCT1, RPS3, PDHB, HSPE1, ACADS, HSPD1	157	188	19662	5.99532	0.0329365	0.00153801	0.00129169
GOTERM_CC_DIRECT	GO:0005833~hemoglobin complex	4	2.51572	0.000132173	HBB-B2, HBB-B1, HBA-A1, HBB-BS	157	13	19662	38.5341	0.0332724	0.00153801	0.00129169
GOTERM_BP_DIRECT	GO:0050830~defense response to Gram-positive bacterium	7	4.40252	0.000138332	HIST1H2BJ, HIST1H2BK, LYZ1, HIST1H2BF, HIST1H2BQ, HIST2H2BE, HIST1H2BC	154	93	18082	8.83773	0.095557	0.00589945	0.00566348
GOTERM_CC_DIRECT	GO:0005829~cytosol	30	18.8679	0.000150648	TXN1, CLTC, ACTG1, GM10260, HSPD1, PSMB6, LDHA, TUBA1B, TUBB5, UBB, RPS18, CFL1, UBC, RPS3, RPS27A, HSPA8, GSDMA, ANXA2, JUP, CAD, HSPA2, YWHAZ, FH1, DNAJA1, EEF1A1, RPS3A1, DNAJA2, BLVRB, HNRNPC, UBA52	157	1784	19662	2.10598	0.0378344	0.0016462	0.00138255
GOTERM_CC_DIRECT	GO:0042470~melanosome	7	4.40252	0.000154331	HSPA8, ANXA2, HSPA5, CLTC, BSG, RPN1, YWHAZ	157	101	19662	8.6797	0.0387413	0.0016462	0.00138255
GOTERM_BP_DIRECT	GO:0060968~regulation of gene silencing	4	2.51572	0.000159642	HIST1H3G, HIST2H3C1, HIST1H3I, HIST1H3E	154	13	18082	36.1279	0.109444	0.00635678	0.00610251
GOTERM_BP_DIRECT	GO:0006335~DNA replication-dependent nucleosome assembly	5	3.14465	0.000166591	HIST1H3G, HIST1H4H, HIST2H3C1, HIST1H3I, HIST1H3E	154	33	18082	17.7902	0.113927	0.00635678	0.00610251
GOTERM_MF_DIRECT	GO:0031625~ubiquitin protein ligase binding	11	6.91824	0.000196289	HSPA9, DNAJA1, HSPA8, TUBA1B, TUBB5, HSPA5, NDUFS2, SLC25A5, YWHAZ, HSPD1, ACTG1	153	284	17446	4.41651	0.0544115	0.00372948	0.00340234
GOTERM_BP_DIRECT	GO:0006941~striated muscle contraction	4	2.51572	0.000201921	TNNI3, MYH6, TTN, MYH7	154	14	18082	33.5473	0.136369	0.00731964	0.00702686
GOTERM_MF_DIRECT	GO:0005524~ATP binding	28	17.6101	0.000242359	ATP5A1, ATP2A3, ATP2A2, ATP2A1, ATP1A1, CHD1, ACTG2, ACTG1, HSPD1, TTN, CKMT2, ATP5B, HSPA9, CCT3, HSPA8, HSPA5, CAD, HSPA2, HSPE1, DNAJA1, ACTA2, ACTA1, ACTC1, SUCLA2, PSMC2, DNAJA2, MYH6, MYH7	153	1507	17446	2.1186	0.0667485	0.00431701	0.00393833
GOTERM_CC_DIRECT	GO:0030529~intracellular ribonucleoprotein complex	11	6.91824	0.000244455	RPS4X, RPS25, HSPA8, HNRNPM, RPS18, RPS3A1, HNRNPF, RPS3, RPS27L, HNRNPC, RPS27A	157	320	19662	4.30498	0.0606697	0.00250322	0.00210231
GOTERM_CC_DIRECT	GO:0030016~myofibril	5	3.14465	0.000278968	TNNI3, MYH6, ACTG1, TTN, MYH7	157	40	19662	15.6545	0.0689345	0.00274676	0.00230685
KEGG_PATHWAY	mmu00620:Pyruvate metabolism	6	3.77358	0.000284814	LDHC, LDHB, LDHA, PDHB, DLAT, FH1	118	39	7691	10.0274	0.0319519	0.00545894	0.00484185
GOTERM_CC_DIRECT	GO:0005874~microtubule	11	6.91824	0.000290434	CCT3, TUBA1C, HSPA8, TUBA1B, TUBB5, TUBA1A, TUBB4B, TUBA3A, TUBB4A, TUBA4A, TUBA8	157	327	19662	4.21282	0.0716643	0.00275374	0.00231272
KEGG_PATHWAY	mmu05010:Alzheimer's disease	11	6.91824	0.000343682	NDUFA9, ATP5B, ATP5A1, ATP2A3, ATP2A2, NDUFS2, ATP2A1, NDUFS1, UQCRC2, ATP5F1, COX6B1	118	177	7691	4.05061	0.0384287	0.00564621	0.00500794
GOTERM_MF_DIRECT	GO:0016887~ATPase activity	9	5.66038	0.000371385	HSPA8, ATP5B, ACTC1, HSPA5, ATP5A1, PSMC2, ATP5F1, MYH6, MYH7	153	200	17446	5.13118	0.100453	0.00622616	0.00568001
GOTERM_BP_DIRECT	GO:0001649~osteoblast differentiation	7	4.40252	0.000399247	ATP5B, CLTC, H3F3A, PSMC2, PHB, HNRNPC, HSPE1	154	113	18082	7.27353	0.25167	0.0137835	0.0132322
GOTERM_BP_DIRECT	GO:0019244~lactate biosynthetic process from pyruvate	3	1.88679	0.000422055	LDHC, LDHB, LDHA	154	4	18082	88.0617	0.263964	0.0139086	0.0133523
GOTERM_MF_DIRECT	GO:0004459~L-lactate dehydrogenase activity	3	1.88679	0.000447315	LDHC, LDHB, LDHA	153	4	17446	85.5196	0.119718	0.00708248	0.00646121
GOTERM_CC_DIRECT	GO:0005737~cytoplasm	74	46.5409	0.000466922	TXN1, ATP2A2, PHB2, CHD1, ACTG2, ACTG1, RPS4X, TUBA1C, TUBA1B, TUBB5, TUBA1A, RPS18, CFL1, HIST3H2BA, CCT3, DSP, ANXA2, CAD, YWHAZ, TUBA4A, HIST2H2BE, FH1, EEF1A1, ACTA2, ACTA1, KCNMA1, HIST1H2BF, BLVRB, HIST1H2BH, HIST1H2BB, PTMA, UBA52, MYH6, HIST1H2BC, MYH7, HIST1H2BM, HIST1H2BP, HIST1H2BJ, HIST1H2BK, LYZ1, PHB, TUBA3A, HIST1H2BQ, HSPD1, PKHD1, LDHC, PSMB6, LDHB, LDHA, UBB, UBC, RPS3, TNNI3, R…	157	6631	19662	1.39759	0.112689	0.00426901	0.0035853
GOTERM_BP_DIRECT	GO:0030240~skeletal muscle thin filament assembly	3	1.88679	0.000699514	ACTA1, ACTC1, TTN	154	5	18082	70.4494	0.398317	0.0216879	0.0208204
GOTERM_BP_DIRECT	GO:0060048~cardiac muscle contraction	5	3.14465	0.000717944	ACTC1, TNNI3, MYH6, TTN, MYH7	154	48	18082	12.2308	0.40632	0.0216879	0.0208204
GOTERM_CC_DIRECT	GO:0005615~extracellular space	25	15.7233	0.000783783	GRN, PRSS1, HIST1H2BJ, HIST1H2BK, LYZ1, HIST1H2BQ, ACTG2, ACTG1, HSPD1, PCSK1N, CFL1, UBC, RPS27A, HSPA8, ANXA2, YWHAZ, HIST2H2BE, ACTA2, EEF1A1, ACTA1, ACTC1, KITL, HIST1H2BF, COL6A3, HIST1H2BC	157	1504	19662	2.08171	0.181864	0.00691891	0.00581081
KEGG_PATHWAY	mmu05016:Huntington's disease	11	6.91824	0.000830258	NDUFA9, ATP5B, CLTC, ATP5A1, NDUFS2, NDUFS1, UQCRC2, SLC25A5, ATP5F1, SLC25A4, COX6B1	118	198	7691	3.621	0.0903439	0.011935	0.0105858
GOTERM_BP_DIRECT	GO:0006936~muscle contraction	5	3.14465	0.000838691	ACTA2, ANXA2, MYH6, TTN, MYH7	154	50	18082	11.7416	0.456185	0.024322	0.0233492
GOTERM_CC_DIRECT	GO:0005859~muscle myosin complex	3	1.88679	0.000918813	MYH6, TTN, MYH7	157	6	19662	62.6178	0.209685	0.00784054	0.00658483
GOTERM_BP_DIRECT	GO:0002026~regulation of the force of heart contraction	4	2.51572	0.000929051	ATP2A2, ATP1A1, MYH6, MYH7	154	23	18082	20.4201	0.490744	0.0249467	0.0239489
GOTERM_BP_DIRECT	GO:0006754~ATP biosynthetic process	4	2.51572	0.000929051	LDHC, ATP5B, ATP5A1, SLC25A13	154	23	18082	20.4201	0.490744	0.0249467	0.0239489
KEGG_PATHWAY	mmu04260:Cardiac muscle contraction	7	4.40252	0.00107281	ACTC1, TNNI3, ATP1A1, UQCRC2, MYH6, COX6B1, MYH7	118	77	7691	5.92527	0.115175	0.0130628	0.0115861
KEGG_PATHWAY	mmu04145:Phagosome	10	6.28931	0.0011359	TUBA1C, TUBA1B, TUBB5, TUBA1A, TUBB4B, TUBA3A, TUBB4A, TUBA4A, TUBA8, ACTG1	118	171	7691	3.81158	0.121523	0.0130628	0.0115861
GOTERM_BP_DIRECT	GO:0098609~cell-cell adhesion	8	5.03145	0.00114873	PSMB6, LDHA, BSG, HIST1H3G, HIST2H3C1, HIST1H3I, YWHAZ, HIST1H3E	154	189	18082	4.96997	0.56589	0.0297439	0.0285541
GOTERM_MF_DIRECT	GO:0031072~heat shock protein binding	5	3.14465	0.00116407	HSPA9, DNAJA1, HSPA8, CLTC, DNAJA2	153	53	17446	10.7572	0.282478	0.017461	0.0159293
KEGG_PATHWAY	mmu00020:Citrate cycle (TCA cycle)	5	3.14465	0.00131645	SUCLA2, ACO2, PDHB, DLAT, FH1	118	32	7691	10.1841	0.139442	0.0137629	0.0122071
GOTERM_CC_DIRECT	GO:0044297~cell body	6	3.77358	0.00132314	ACTA2, CCT3, ACTA1, ACTC1, TUBB5, ACTG2	157	102	19662	7.3668	0.287481	0.0109266	0.00917661
GOTERM_BP_DIRECT	GO:0008637~apoptotic mitochondrial changes	4	2.51572	0.0014969	ATP2A1, NDUFS1, SLC25A4, HSPD1	154	27	18082	17.3949	0.662963	0.036175	0.034728
GOTERM_BP_DIRECT	GO:0048821~erythrocyte development	4	2.51572	0.0014969	HBB-B2, HBB-B1, HBA-A1, HBB-BS	154	27	18082	17.3949	0.662963	0.036175	0.034728
KEGG_PATHWAY	mmu03010:Ribosome	9	5.66038	0.00158924	RPS4X, RPS25, RPS27, RPS18, RPS3A1, RPS3, RPS27L, RPS27A, UBA52	118	145	7691	4.04553	0.16583	0.0152302	0.0135085
GOTERM_BP_DIRECT	GO:0016584~nucleosome positioning	3	1.88679	0.00192619	HIST1H1D, HIST1H1E, HIST1H1C	154	8	18082	44.0308	0.753344	0.0436402	0.0418946
GOTERM_BP_DIRECT	GO:0098532~histone H3-K27 trimethylation	3	1.88679	0.00192619	HIST1H1D, HIST1H1E, HIST1H1C	154	8	18082	44.0308	0.753344	0.0436402	0.0418946
GOTERM_MF_DIRECT	GO:0005525~GTP binding	11	6.91824	0.00196275	EEF1A1, TUBA1C, TUBA1B, TUBB5, TUBA1A, TUBB4B, TUBA3A, TUBB4A, TUBA4A, TUBA8, TUFM	153	383	17446	3.2749	0.428752	0.0279692	0.0255157
GOTERM_CC_DIRECT	GO:0030017~sarcomere	4	2.51572	0.00312356	ACTA1, ACTC1, TNNI3, TTN	157	37	19662	13.539	0.551068	0.0247929	0.0208222
GOTERM_CC_DIRECT	GO:0005856~cytoskeleton	19	11.9497	0.00320455	DSP, JUP, HSPA2, TUBB4B, TUBB4A, TUBA4A, ACTG2, ACTG1, ACTA2, TUBA1C, ACTA1, TUBA1B, ACTC1, TUBB5, TUBA1A, KITL, CFL1, RPS3, TUBA8	157	1113	19662	2.1379	0.560309	0.0247929	0.0208222
GOTERM_CC_DIRECT	GO:0030175~filopodium	5	3.14465	0.00329281	ACTA2, ACTA1, ACTC1, KITL, ACTG2	157	77	19662	8.13219	0.570163	0.0247929	0.0208222
GOTERM_BP_DIRECT	GO:0019058~viral life cycle	3	1.88679	0.00372103	FV4, KCNMA1, MELA	154	11	18082	32.0224	0.93323	0.0817499	0.0784799
GOTERM_MF_DIRECT	GO:0019904~protein domain specific binding	9	5.66038	0.00386829	HNRNPM, TUBB5, TUBA1A, HSPA5, HIST1H4H, TNNI3, HNRNPC, ATP1A1, YWHAZ	153	289	17446	3.55099	0.668657	0.0510304	0.046554
GOTERM_MF_DIRECT	GO:0005388~calcium-transporting ATPase activity	3	1.88679	0.00393918	ATP2A3, ATP2A2, ATP2A1	153	11	17446	31.098	0.67531	0.0510304	0.046554
GOTERM_MF_DIRECT	GO:0051087~chaperone binding	5	3.14465	0.00416875	DNAJA1, DNAJA2, ATP1A1, HSPE1, HSPD1	153	75	17446	7.60174	0.695954	0.0516562	0.0471249
GOTERM_CC_DIRECT	GO:0032982~myosin filament	3	1.88679	0.00460662	MYH6, ACTG2, MYH7	157	13	19662	28.9005	0.693341	0.0336942	0.0282978
GOTERM_BP_DIRECT	GO:0009409~response to cold	4	2.51572	0.00466646	PCSK1N, ACADL, HSPA2, HSPD1	154	40	18082	11.7416	0.966486	0.0995054	0.0955252
GOTERM_MF_DIRECT	GO:0005198~structural molecule activity	8	5.03145	0.00467789	DSP, JUP, FV4, KCNMA1, CLTC, MELA, 2310050C09RIK, KRT76	153	236	17446	3.86529	0.737191	0.0544564	0.0496795
GOTERM_MF_DIRECT	GO:0019901~protein kinase binding	11	6.91824	0.00477688	ACTA2, EEF1A1, JUP, RPS18, CLTC, RPS3, TNNI3, ATP1A1, YWHAZ, MYH6, TTN	153	434	17446	2.89006	0.744535	0.0544564	0.0496795
GOTERM_CC_DIRECT	GO:0005844~polysome	4	2.51572	0.00479211	RPS4X, RPS25, RPS4L, RPS3	157	43	19662	11.6498	0.707628	0.0340772	0.0286195
KEGG_PATHWAY	mmu00190:Oxidative phosphorylation	8	5.03145	0.00515085	NDUFA9, ATP5B, ATP5A1, NDUFS2, NDUFS1, UQCRC2, ATP5F1, COX6B1	118	139	7691	3.75125	0.44496	0.0455652	0.0404144
GOTERM_BP_DIRECT	GO:0051085~chaperone mediated protein folding requiring cofactor	3	1.88679	0.00521886	HSPA8, HSPE1, HSPD1	154	13	18082	27.0959	0.977603	0.108105	0.103781
GOTERM_CC_DIRECT	GO:0019028~viral capsid	3	1.88679	0.00534652	FV4, KCNMA1, MELA	157	14	19662	26.8362	0.746497	0.0369921	0.0310676
GOTERM_MF_DIRECT	GO:0003954~NADH dehydrogenase activity	3	1.88679	0.00552303	NDUFA9, NDUFS2, NDUFS1	153	13	17446	26.3137	0.7937	0.0605409	0.0552303
GOTERM_CC_DIRECT	GO:0042645~mitochondrial nucleoid	4	2.51572	0.00579341	HSPA9, ATP5B, SLC25A5, TUFM	157	46	19662	10.8901	0.774047	0.0390293	0.0327785
GOTERM_MF_DIRECT	GO:0046933~proton-transporting ATP synthase activity, rotational mechanism	3	1.88679	0.00640687	ATP5B, ATP5A1, ATP5F1	153	14	17446	24.4342	0.83988	0.0676281	0.0616958
GOTERM_CC_DIRECT	GO:1903561~extracellular vesicle	4	2.51572	0.00691101	CLTC, COL6A3, ATP1A1, TUBB4B	157	49	19662	10.2233	0.830578	0.0453646	0.0380992
KEGG_PATHWAY	mmu00640:Propanoate metabolism	4	2.51572	0.00769157	LDHC, LDHB, LDHA, SUCLA2	118	27	7691	9.65599	0.585312	0.0631807	0.0560386
GOTERM_BP_DIRECT	GO:0080182~histone H3-K4 trimethylation	3	1.88679	0.00789671	HIST1H1D, HIST1H1E, HIST1H1C	154	16	18082	22.0154	0.996836	0.154733	0.148543
GOTERM_BP_DIRECT	GO:0007512~adult heart development	3	1.88679	0.00789671	MYH6, TTN, MYH7	154	16	18082	22.0154	0.996836	0.154733	0.148543
GOTERM_MF_DIRECT	GO:0042288~MHC class I protein binding	3	1.88679	0.00835285	ATP5B, TUBB5, ATP5A1	153	16	17446	21.3799	0.908422	0.0850201	0.0775622
GOTERM_CC_DIRECT	GO:0005753~mitochondrial proton-transporting ATP synthase complex	3	1.88679	0.00880446	ATP5B, ATP5A1, ATP5F1	157	18	19662	20.8726	0.896058	0.0563485	0.047324
GOTERM_MF_DIRECT	GO:0003824~catalytic activity	11	6.91824	0.00930461	LDHC, CKMT2, LDHB, LDHA, SUCLA2, ACAA2, CAD, LYZ1, PDHB, UQCRC2, FH1	153	479	17446	2.61855	0.930347	0.0914418	0.0834206
GOTERM_BP_DIRECT	GO:0019752~carboxylic acid metabolic process	3	1.88679	0.00995757	LDHC, LDHB, LDHA	154	18	18082	19.5693	0.999301	0.185109	0.177704
GOTERM_BP_DIRECT	GO:0014898~cardiac muscle hypertrophy in response to stress	3	1.88679	0.00995757	ATP2A2, MYH6, MYH7	154	18	18082	19.5693	0.999301	0.185109	0.177704
GOTERM_CC_DIRECT	GO:0030027~lamellipodium	6	3.77358	0.0100029	ACTA2, ACTA1, ACTC1, KITL, CFL1, ACTG2	157	164	19662	4.58179	0.923741	0.0624568	0.052454
GOTERM_BP_DIRECT	GO:0006874~cellular calcium ion homeostasis	5	3.14465	0.0103179	PKHD1, ATP2A3, ATP2A2, ATP2A1, TNNI3	154	100	18082	5.87078	0.999463	0.187012	0.179531
GOTERM_CC_DIRECT	GO:0070469~respiratory chain	4	2.51572	0.0109909	NDUFA9, NDUFS2, NDUFS1, UQCRC2	157	58	19662	8.63694	0.940943	0.0669924	0.0562631
GOTERM_BP_DIRECT	GO:0009408~response to heat	4	2.51572	0.0124516	DNAJA1, DNAJA2, HSPA2, HSPD1	154	57	18082	8.23969	0.999888	0.220182	0.211374
GOTERM_CC_DIRECT	GO:0043195~terminal bouton	5	3.14465	0.0125905	HSPA8, PCLO, KCNMA1, CLTC, CAD	157	113	19662	5.5414	0.960978	0.0749575	0.0629526
GOTERM_BP_DIRECT	GO:0007623~circadian rhythm	5	3.14465	0.0133924	UBB, KCNMA1, UBC, RPS27A, UBA52	154	108	18082	5.43591	0.999944	0.226652	0.217586
GOTERM_BP_DIRECT	GO:0000028~ribosomal small subunit assembly	3	1.88679	0.0134428	RPS25, RPS27, RPS27L	154	21	18082	16.7737	0.999946	0.226652	0.217586
GOTERM_MF_DIRECT	GO:0030506~ankyrin binding	3	1.88679	0.0142078	CLTC, ATP1A1, TTN	153	21	17446	16.2894	0.983063	0.134974	0.123134
GOTERM_CC_DIRECT	GO:0042383~sarcolemma	5	3.14465	0.0145593	ANXA2, CLTC, BSG, COL6A3, ATP1A1	157	118	19662	5.3066	0.97659	0.0847087	0.0711421
GOTERM_CC_DIRECT	GO:0031674~I band	3	1.88679	0.015397	ACTC1, ATP2A1, TTN	157	24	19662	15.6545	0.98117	0.0875916	0.0735633
KEGG_PATHWAY	mmu05143:African trypanosomiasis	4	2.51572	0.0157641	HBB-B2, HBB-B1, HBA-A1, HBB-BS	118	35	7691	7.44891	0.836579	0.11565	0.102577
GOTERM_BP_DIRECT	GO:0006937~regulation of muscle contraction	3	1.88679	0.0160178	ATP2A2, ATP2A1, TNNI3	154	23	18082	15.3151	0.999992	0.258065	0.247743
GOTERM_BP_DIRECT	GO:0015986~ATP synthesis coupled proton transport	3	1.88679	0.0160178	ATP5B, ATP5A1, ATP5F1	154	23	18082	15.3151	0.999992	0.258065	0.247743
KEGG_PATHWAY	mmu01130:Biosynthesis of antibiotics	9	5.66038	0.0160904	LDHC, LDHB, LDHA, SUCLA2, ACAA2, ACO2, PDHB, DLAT, FH1	118	214	7691	2.74113	0.842642	0.11565	0.102577
GOTERM_CC_DIRECT	GO:0001725~stress fiber	4	2.51572	0.0162066	ACTA1, ANXA2, MYH6, MYH7	157	67	19662	7.47676	0.984746	0.0901933	0.0757483
GOTERM_BP_DIRECT	GO:0032470~positive regulation of endoplasmic reticulum calcium ion concentration	2	1.25786	0.0168518	ATP2A2, ATP2A1	154	2	18082	117.416	0.999996	0.264369	0.253794
GOTERM_BP_DIRECT	GO:0008152~metabolic process	10	6.28931	0.0171384	SUCLA2, ACAA2, ACADL, OXCT1, CAD, LYZ1, ACO2, PDHB, DLAT, ACADS	154	463	18082	2.53597	0.999996	0.264369	0.253794
GOTERM_MF_DIRECT	GO:0004457~lactate dehydrogenase activity	2	1.25786	0.0173498	LDHB, LDHA	153	2	17446	114.026	0.993181	0.159506	0.145514
KEGG_PATHWAY	mmu00010:Glycolysis / Gluconeogenesis	5	3.14465	0.017782	LDHC, LDHB, LDHA, PDHB, DLAT	118	66	7691	4.93772	0.870671	0.12029	0.106692
GOTERM_MF_DIRECT	GO:0031490~chromatin DNA binding	4	2.51572	0.0191087	H2AFZ, HIST1H1D, HIST1H1E, HIST1H1C	153	65	17446	7.01699	0.995908	0.170187	0.155258
GOTERM_BP_DIRECT	GO:0051592~response to calcium ion	4	2.51572	0.0199435	KCNMA1, SLC25A12, TTN, SLC25A13	154	68	18082	6.9068	1	0.30123	0.289181
GOTERM_CC_DIRECT	GO:0036464~cytoplasmic ribonucleoprotein granule	3	1.88679	0.0206565	RPS4X, TUBB5, TUBA1A	157	28	19662	13.4181	0.995221	0.112512	0.0944925
GOTERM_MF_DIRECT	GO:0003725~double-stranded RNA binding	4	2.51572	0.0232092	TUBA1B, CLTC, TUBB4B, HSPD1	153	70	17446	6.51578	0.99876	0.200443	0.18286
GOTERM_BP_DIRECT	GO:0055010~ventricular cardiac muscle tissue morphogenesis	3	1.88679	0.023283	TNNI3, MYH6, MYH7	154	28	18082	12.5802	1	0.344493	0.330713
GOTERM_CC_DIRECT	GO:0005719~nuclear euchromatin	3	1.88679	0.0235279	H2AFZ, HIST1H1D, HIST1H1C	157	30	19662	12.5236	0.997746	0.125482	0.105385
GOTERM_BP_DIRECT	GO:0043434~response to peptide hormone	4	2.51572	0.0240101	BSG, ATP2A2, ATP2A1, PHB	154	73	18082	6.43373	1	0.348146	0.33422
GOTERM_BP_DIRECT	GO:1902109~negative regulation of mitochondrial membrane permeability involved in apoptotic process	2	1.25786	0.0251716	ACAA2, SLC25A4	154	3	18082	78.2771	1	0.35095	0.336912
GOTERM_BP_DIRECT	GO:0043490~malate-aspartate shuttle	2	1.25786	0.0251716	SLC25A12, SLC25A13	154	3	18082	78.2771	1	0.35095	0.336912
GOTERM_BP_DIRECT	GO:0034976~response to endoplasmic reticulum stress	4	2.51572	0.0266492	HSPA5, CREBRF, ATP2A2, ATP2A1	154	76	18082	6.17977	1	0.364541	0.349959
GOTERM_CC_DIRECT	GO:0033017~sarcoplasmic reticulum membrane	3	1.88679	0.028121	ATP2A3, ATP2A2, ATP2A1	157	33	19662	11.3851	0.999326	0.146918	0.123388
GOTERM_BP_DIRECT	GO:0045214~sarcomere organization	3	1.88679	0.0281745	MYH6, ACTG1, TTN	154	31	18082	11.3628	1	0.378269	0.363138
GOTERM_BP_DIRECT	GO:0055114~oxidation-reduction process	12	7.54717	0.028805	LDHC, TXN1, NDUFA9, LDHB, LDHA, ACADL, NDUFS2, BLVRB, NDUFS1, PDHB, UQCRC2, ACADS	154	676	18082	2.0843	1	0.379703	0.364515
GOTERM_CC_DIRECT	GO:0045298~tubulin complex	2	1.25786	0.031363	TUBB5, TUBB4B	157	4	19662	62.6178	0.999713	0.160579	0.134861
GOTERM_MF_DIRECT	GO:0016616~oxidoreductase activity, acting on the CH-OH group of donors, NAD or NADP as acceptor	3	1.88679	0.031534	LDHC, LDHB, LDHA	153	32	17446	10.69	0.999892	0.264329	0.241142
KEGG_PATHWAY	mmu01200:Carbon metabolism	6	3.77358	0.0315735	SUCLA2, ACO2, PDHB, DLAT, ACADS, FH1	118	116	7691	3.37127	0.974201	0.201719	0.178916
GOTERM_BP_DIRECT	GO:0015991~ATP hydrolysis coupled proton transport	3	1.88679	0.0316435	ATP5B, ATP5A1, ATP1A1	154	33	18082	10.6741	1	0.40967	0.393283
GOTERM_BP_DIRECT	GO:0006810~transport	24	15.0943	0.0332672	TXN1, NDUFA9, MTCH2, SLC16A1, ATP5A1, ATP2A3, HBB-B2, ATP2A2, ATP2A1, ATP1A1, ATP5F1, CPT1B, ATP5B, MB, KCNMA1, CREBRF, NDUFS2, GOPC, NDUFS1, UQCRC2, SLC25A12, SLC25A5, SLC25A4, SLC25A13	154	1822	18082	1.54664	1	0.410687	0.394259
GOTERM_BP_DIRECT	GO:0010992~ubiquitin homeostasis	2	1.25786	0.0334214	UBB, UBC	154	4	18082	58.7078	1	0.410687	0.394259
GOTERM_BP_DIRECT	GO:0015810~aspartate transport	2	1.25786	0.0334214	SLC25A12, SLC25A13	154	4	18082	58.7078	1	0.410687	0.394259
GOTERM_MF_DIRECT	GO:0015183~L-aspartate transmembrane transporter activity	2	1.25786	0.0344005	SLC25A12, SLC25A13	153	4	17446	57.0131	0.999954	0.272337	0.248448
GOTERM_MF_DIRECT	GO:0031720~haptoglobin binding	2	1.25786	0.0344005	HBA-A1, HBB-BS	153	4	17446	57.0131	0.999954	0.272337	0.248448
GOTERM_BP_DIRECT	GO:1901998~toxin transport	3	1.88679	0.0352712	DNAJA1, CCT3, HSPA5	154	35	18082	10.0642	1	0.426194	0.409146
KEGG_PATHWAY	mmu05144:Malaria	4	2.51572	0.0361597	HBB-B2, HBB-B1, HBA-A1, HBB-BS	118	48	7691	5.4315	0.984983	0.207115	0.183702
KEGG_PATHWAY	mmu04022:cGMP-PKG signaling pathway	7	4.40252	0.0376805	KCNMA1, ATP2A3, ATP2A2, ATP2A1, ATP1A1, SLC25A5, SLC25A4	118	163	7691	2.79905	0.987457	0.207115	0.183702
KEGG_PATHWAY	mmu00071:Fatty acid degradation	4	2.51572	0.038103	ACAA2, ACADL, ACADS, CPT1B	118	49	7691	5.32065	0.98807	0.207115	0.183702
GOTERM_MF_DIRECT	GO:0005506~iron ion binding	6	3.77358	0.0381449	HBB-B2, HBB-B1, HBA-A1, ACO2, HBB-BS, 4921501E09RIK	153	212	17446	3.22716	0.999985	0.293718	0.267953
GOTERM_CC_DIRECT	GO:0019031~viral envelope	2	1.25786	0.0390498	KCNMA1, MELA	157	5	19662	50.0943	0.999963	0.185125	0.155476
GOTERM_CC_DIRECT	GO:0000275~mitochondrial proton-transporting ATP synthase complex, catalytic core F(1)	2	1.25786	0.0390498	ATP5B, ATP5A1	157	5	19662	50.0943	0.999963	0.185125	0.155476
GOTERM_CC_DIRECT	GO:0045261~proton-transporting ATP synthase complex, catalytic core F(1)	2	1.25786	0.0390498	ATP5B, ATP5A1	157	5	19662	50.0943	0.999963	0.185125	0.155476
GOTERM_CC_DIRECT	GO:0031838~haptoglobin-hemoglobin complex	2	1.25786	0.0390498	HBA-A1, HBB-BS	157	5	19662	50.0943	0.999963	0.185125	0.155476
GOTERM_MF_DIRECT	GO:0043531~ADP binding	3	1.88679	0.0391624	HSPA8, ATP5A1, ATP1A1	153	36	17446	9.50218	0.999989	0.293718	0.267953
KEGG_PATHWAY	mmu05202:Transcriptional misregulation in cancer	7	4.40252	0.0396221	JUP, H3F3C, H3F3A, HIST1H3G, HIST2H3C1, HIST1H3I, HIST1H3E	118	165	7691	2.76513	0.990037	0.207115	0.183702
GOTERM_BP_DIRECT	GO:0021762~substantia nigra development	3	1.88679	0.0409969	HSPA5, ATP5F1, COX6B1	154	38	18082	9.26965	1	0.464021	0.44546
GOTERM_BP_DIRECT	GO:0006086~acetyl-CoA biosynthetic process from pyruvate	2	1.25786	0.0416019	PDHB, DLAT	154	5	18082	46.9662	1	0.464021	0.44546
GOTERM_BP_DIRECT	GO:0010999~regulation of eIF2 alpha phosphorylation by heme	2	1.25786	0.0416019	HBB-B1, HBB-BS	154	5	18082	46.9662	1	0.464021	0.44546
GOTERM_BP_DIRECT	GO:0006089~lactate metabolic process	2	1.25786	0.0416019	LDHB, MTCH2	154	5	18082	46.9662	1	0.464021	0.44546
GOTERM_BP_DIRECT	GO:0098869~cellular oxidant detoxification	2	1.25786	0.0416019	HBA-A1, HBB-BS	154	5	18082	46.9662	1	0.464021	0.44546
GOTERM_CC_DIRECT	GO:0016363~nuclear matrix	4	2.51572	0.042063	HNRNPM, CAD, CFL1, PHB2	157	97	19662	5.16436	0.999983	0.195784	0.164428
KEGG_PATHWAY	mmu01212:Fatty acid metabolism	4	2.51572	0.0421467	ACAA2, ACADL, ACADS, CPT1B	118	51	7691	5.112	0.992619	0.210733	0.186911
GOTERM_MF_DIRECT	GO:0055131~C3HC4-type RING finger domain binding	2	1.25786	0.0428153	DNAJA1, HSPA8	153	5	17446	45.6105	0.999996	0.312881	0.285435
GOTERM_CC_DIRECT	GO:0031966~mitochondrial membrane	4	2.51572	0.0464824	NDUFA9, ATP5B, ACADL, ACADS	157	101	19662	4.95983	0.999995	0.209633	0.176059
GOTERM_CC_DIRECT	GO:0001740~Barr body	2	1.25786	0.046676	H2AFZ, H3F3A	157	6	19662	41.7452	0.999995	0.209633	0.176059
GOTERM_MF_DIRECT	GO:0051539~4 iron, 4 sulfur cluster binding	3	1.88679	0.0474114	NDUFS2, NDUFS1, ACO2	153	40	17446	8.55196	0.999999	0.337806	0.308174
GOTERM_BP_DIRECT	GO:0042769~DNA damage response, detection of DNA damage	2	1.25786	0.0497135	DNAJA1, RPS3	154	6	18082	39.1385	1	0.51489	0.494295
GOTERM_BP_DIRECT	GO:1901029~negative regulation of mitochondrial outer membrane permeabilization involved in apoptotic signaling pathway	2	1.25786	0.0497135	ACAA2, SLC25A5	154	6	18082	39.1385	1	0.51489	0.494295
GOTERM_BP_DIRECT	GO:0070296~sarcoplasmic reticulum calcium ion transport	2	1.25786	0.0497135	ATP2A2, ATP2A1	154	6	18082	39.1385	1	0.51489	0.494295
GOTERM_BP_DIRECT	GO:0086073~bundle of His cell-Purkinje myocyte adhesion involved in cell communication	2	1.25786	0.0497135	DSP, JUP	154	6	18082	39.1385	1	0.51489	0.494295
GOTERM_BP_DIRECT	GO:0070585~protein localization to mitochondrion	2	1.25786	0.0497135	DNAJA1, MTCH2	154	6	18082	39.1385	1	0.51489	0.494295
GOTERM_MF_DIRECT	GO:0034604~pyruvate dehydrogenase (NAD+) activity	2	1.25786	0.0511573	PDHB, DLAT	153	6	17446	38.0087	1	0.355605	0.324412
GOTERM_CC_DIRECT	GO:0005747~mitochondrial respiratory chain complex I	3	1.88679	0.0535975	NDUFA9, NDUFS2, NDUFS1	157	47	19662	7.99377	0.999999	0.236568	0.198681
KEGG_PATHWAY	mmu05134:Legionellosis	4	2.51572	0.0555072	EEF1A1, HSPA8, HSPA2, HSPD1	118	57	7691	4.57389	0.998512	0.265972	0.235906
GOTERM_BP_DIRECT	GO:0098792~xenophagy	4	2.51572	0.0569744	HIST1H3G, HIST2H3C1, HIST1H3I, HIST1H3E	154	103	18082	4.55983	1	0.565863	0.543228
GOTERM_BP_DIRECT	GO:0030049~muscle filament sliding	2	1.25786	0.057757	MYH6, MYH7	154	7	18082	33.5473	1	0.565863	0.543228
GOTERM_BP_DIRECT	GO:0071229~cellular response to acid chemical	2	1.25786	0.057757	ANXA2, HIST1H2BA	154	7	18082	33.5473	1	0.565863	0.543228
GOTERM_BP_DIRECT	GO:1903427~negative regulation of reactive oxygen species biosynthetic process	2	1.25786	0.057757	EEF1A1, HSPD1	154	7	18082	33.5473	1	0.565863	0.543228
GOTERM_CC_DIRECT	GO:0045121~membrane raft	6	3.77358	0.0580395	LDHB, HSPA8, ANXA2, BSG, ATP1A1, HSPD1	157	262	19662	2.86799	1	0.251832	0.2115
GOTERM_CC_DIRECT	GO:0045254~pyruvate dehydrogenase complex	2	1.25786	0.0617485	PDHB, DLAT	157	8	19662	31.3089	1	0.259964	0.218329
GOTERM_CC_DIRECT	GO:0014704~intercalated disc	3	1.88679	0.0619446	DSP, JUP, ATP1A1	157	51	19662	7.3668	1	0.259964	0.218329
GOTERM_BP_DIRECT	GO:0009725~response to hormone	3	1.88679	0.062305	OXCT1, MB, H3F3A	154	48	18082	7.33847	1	0.595704	0.571876
GOTERM_MF_DIRECT	GO:0019843~rRNA binding	3	1.88679	0.0655695	RPS4X, RPS4L, RPS18	153	48	17446	7.12663	1	0.442596	0.403772
KEGG_PATHWAY	mmu04972:Pancreatic secretion	5	3.14465	0.0656401	KCNMA1, ATP2A3, ATP2A2, ATP2A1, ATP1A1	118	100	7691	3.2589	0.999565	0.290331	0.257511
KEGG_PATHWAY	mmu04922:Glucagon signaling pathway	5	3.14465	0.0656401	LDHC, LDHB, LDHA, PDHB, CPT1B	118	100	7691	3.2589	0.999565	0.290331	0.257511
GOTERM_BP_DIRECT	GO:0051099~positive regulation of binding	2	1.25786	0.0657329	ANXA2, HIST1H2BA	154	8	18082	29.3539	1	0.595704	0.571876
GOTERM_BP_DIRECT	GO:0048739~cardiac muscle fiber development	2	1.25786	0.0657329	MYH6, TTN	154	8	18082	29.3539	1	0.595704	0.571876
GOTERM_BP_DIRECT	GO:0061732~mitochondrial acetyl-CoA biosynthetic process from pyruvate	2	1.25786	0.0657329	PDHB, DLAT	154	8	18082	29.3539	1	0.595704	0.571876
GOTERM_BP_DIRECT	GO:1902231~positive regulation of intrinsic apoptotic signaling pathway in response to DNA damage	2	1.25786	0.0657329	MTCH2, RPS3	154	8	18082	29.3539	1	0.595704	0.571876
GOTERM_BP_DIRECT	GO:0002576~platelet degranulation	2	1.25786	0.0657329	HSPA5, CFL1	154	8	18082	29.3539	1	0.595704	0.571876
GOTERM_CC_DIRECT	GO:0005882~intermediate filament	4	2.51572	0.066319	DSP, HSPA8, JUP, KRT76	157	117	19662	4.28156	1	0.273833	0.229977
GOTERM_MF_DIRECT	GO:0020037~heme binding	5	3.14465	0.0667777	MB, HBB-B2, HBB-B1, HBA-A1, HBB-BS	153	175	17446	3.25789	1	0.442596	0.403772
GOTERM_BP_DIRECT	GO:0006986~response to unfolded protein	3	1.88679	0.0692918	CREBRF, HSPE1, HSPD1	154	51	18082	6.9068	1	0.620205	0.595397
GOTERM_BP_DIRECT	GO:0006090~pyruvate metabolic process	2	1.25786	0.0736416	LDHC, DLAT	154	9	18082	26.0924	1	0.643255	0.617525
GOTERM_BP_DIRECT	GO:0098911~regulation of ventricular cardiac muscle cell action potential	2	1.25786	0.0736416	DSP, JUP	154	9	18082	26.0924	1	0.643255	0.617525
GOTERM_CC_DIRECT	GO:0005881~cytoplasmic microtubule	3	1.88679	0.0752198	TUBA1C, TUBA1B, TUBA1A	157	57	19662	6.59135	1	0.296172	0.248738
GOTERM_CC_DIRECT	GO:0030018~Z disc	4	2.51572	0.0760309	JUP, MYH6, TTN, MYH7	157	124	19662	4.03986	1	0.296172	0.248738
GOTERM_CC_DIRECT	GO:0015629~actin cytoskeleton	5	3.14465	0.0763309	ACTA2, ACTA1, JUP, CFL1, ACTG1	157	201	19662	3.11532	1	0.296172	0.248738
GOTERM_CC_DIRECT	GO:0097470~ribbon synapse	2	1.25786	0.0765841	PCLO, ATP2A2	157	10	19662	25.0471	1	0.296172	0.248738
GOTERM_CC_DIRECT	GO:0016529~sarcoplasmic reticulum	3	1.88679	0.0775137	ATP2A3, ATP2A2, ATP2A1	157	58	19662	6.47771	1	0.296172	0.248738
GOTERM_MF_DIRECT	GO:0009055~electron carrier activity	3	1.88679	0.0779074	ACADL, NDUFS1, ACADS	153	53	17446	6.45431	1	0.504628	0.460362
GOTERM_BP_DIRECT	GO:0014883~transition between fast and slow fiber	2	1.25786	0.0814839	ATP2A2, MYH7	154	10	18082	23.4831	1	0.695009	0.667209
GOTERM_BP_DIRECT	GO:0015813~L-glutamate transport	2	1.25786	0.0814839	SLC25A12, SLC25A13	154	10	18082	23.4831	1	0.695009	0.667209
GOTERM_MF_DIRECT	GO:0002020~protease binding	4	2.51572	0.0824688	ANXA2, UBC, HSPD1, TTN	153	117	17446	3.89833	1	0.522302	0.476486
GOTERM_CC_DIRECT	GO:0030061~mitochondrial crista	2	1.25786	0.0839143	PHB, HSPD1	157	11	19662	22.7701	1	0.315913	0.265317
GOTERM_BP_DIRECT	GO:0002230~positive regulation of defense response to virus by host	4	2.51572	0.0849273	HIST1H3G, HIST2H3C1, HIST1H3I, HIST1H3E	154	122	18082	3.84969	1	0.715957	0.687319
GOTERM_BP_DIRECT	GO:0015992~proton transport	3	1.88679	0.0865115	ATP5B, ATP5A1, ATP5F1	154	58	18082	6.07322	1	0.720929	0.692092
GOTERM_BP_DIRECT	GO:0045822~negative regulation of heart contraction	2	1.25786	0.0892601	ATP2A2, ATP1A1	154	11	18082	21.3483	1	0.731438	0.702181
GOTERM_BP_DIRECT	GO:0007219~Notch signaling pathway	4	2.51572	0.0897903	UBB, UBC, RPS27A, UBA52	154	125	18082	3.7573	1	0.731438	0.702181
GOTERM_BP_DIRECT	GO:0007566~embryo implantation	3	1.88679	0.0916457	GRN, H3F3A, BSG	154	60	18082	5.87078	1	0.737286	0.707794
GOTERM_MF_DIRECT	GO:0005313~L-glutamate transmembrane transporter activity	2	1.25786	0.091796	SLC25A12, SLC25A13	153	11	17446	20.732	1	0.566205	0.516538
GOTERM_MF_DIRECT	GO:0032403~protein complex binding	7	4.40252	0.0933742	NDUFA9, TUBB5, RPS3A1, KCNMA1, UQCRC2, YWHAZ, HSPD1	153	358	17446	2.22956	1	0.566205	0.516538
GOTERM_CC_DIRECT	GO:0005681~spliceosomal complex	4	2.51572	0.094006	HSPA8, HNRNPM, HNRNPF, HNRNPC	157	136	19662	3.6834	1	0.348776	0.292917
GOTERM_BP_DIRECT	GO:0050821~protein stabilization	4	2.51572	0.0947676	CCT3, PHB, PHB2, HSPD1	154	128	18082	3.66924	1	0.737286	0.707794
GOTERM_BP_DIRECT	GO:0006629~lipid metabolic process	8	5.03145	0.0953609	ATP5B, SLC16A1, ACAA2, ACADL, PTPMT1, ATP5A1, ACADS, CPT1B	154	459	18082	2.04646	1	0.737286	0.707794
GOTERM_MF_DIRECT	GO:0005515~protein binding	44	27.673	0.0957772	TXN1, CLTC, ATP5A1, ATP2A3, ATP2A2, ATP2A1, ATP1A1, PHB2, TTN, LDHC, PKHD1, ATP5B, TUBA1B, PCLO, UBC, RPS3, HIST1H1D, HIST1H1E, HIST1H1C, HSPA9, CCT3, DSP, HSPA8, ANXA2, JUP, HSPA5, H2AFX, IMMT, HSPA2, YWHAZ, HIST2H2BE, DNAJA1, ACTA2, EEF1A1, ACTA1, RPS27, KITL, RPS3A1, KCNMA1, PSMC2, KXD1, GOPC, SLC25A4, MYH6	153	4092	17446	1.22609	1	0.568369	0.518512
GOTERM_BP_DIRECT	GO:0008217~regulation of blood pressure	3	1.88679	0.0968669	ACTA2, ATP1A1, MYH6	154	62	18082	5.6814	1	0.737286	0.707794
GOTERM_BP_DIRECT	GO:0055003~cardiac myofibril assembly	2	1.25786	0.096971	ACTC1, TTN	154	12	18082	19.5693	1	0.737286	0.707794
GOTERM_BP_DIRECT	GO:0030007~cellular potassium ion homeostasis	2	1.25786	0.096971	KCNMA1, ATP1A1	154	12	18082	19.5693	1	0.737286	0.707794
GOTERM_BP_DIRECT	GO:0005975~carbohydrate metabolic process	5	3.14465	0.0976268	LDHC, LDHB, LDHA, PDHB, DLAT	154	206	18082	2.84989	1	0.737286	0.707794
GOTERM_CC_DIRECT	GO:0005916~fascia adherens	2	1.25786	0.0984017	DSP, JUP	157	13	19662	19.267	1	0.359869	0.302234
GOTERM_MF_DIRECT	GO:0044548~S100 protein binding	2	1.25786	0.0997138	ANXA2, ATP2A2	153	12	17446	19.0044	1	0.568369	0.518512
GOTERM_MF_DIRECT	GO:0016651~oxidoreductase activity, acting on NAD(P)H	2	1.25786	0.0997138	NDUFS2, NDUFS1	153	12	17446	19.0044	1	0.568369	0.518512

## Sheet: KEGG
Category	Term	Count	%	PValue	Genes	List Total	Pop Hits	Pop Total	Fold Enrichment	Bonferroni	Benjamini	FDR
KEGG_PATHWAY	mmu05322:Systemic lupus erythematosus	33	20.7547	4.12124e-29	HIST1H2BM, HIST1H2BP, HIST1H2BJ, HIST1H2BK, HIST2H2AB, HIST1H2BQ, HIST2H2AA1, HIST2H2AC, H2AFJ, HIST1H3G, HIST2H3C1, HIST1H2AF, HIST3H2BA, HIST1H3I, HIST1H2AA, HIST1H2AC, HIST1H3E, HIST1H2AH, H2AFZ, H3F3C, HIST1H2AK, H2AFX, H3F3A, H2AFV, HIST2H2BE, HIST3H2A, HIST3H2BB-PS, HIST1H2BF, HIST1H4H, HIST1H2BH, HIST1H2BB, HIST1H2BA, HIST1H2BC	118	147	7691	14.6318	4.69821e-27	4.73942e-27	4.20366e-27
KEGG_PATHWAY	mmu05034:Alcoholism	33	20.7547	1.64752e-24	HIST1H2BM, HIST1H2BP, HIST1H2BJ, HIST1H2BK, HIST2H2AB, HIST1H2BQ, HIST2H2AA1, HIST2H2AC, H2AFJ, HIST1H3G, HIST2H3C1, HIST1H2AF, HIST3H2BA, HIST1H3I, HIST1H2AA, HIST1H2AC, HIST1H3E, HIST1H2AH, H2AFZ, H3F3C, HIST1H2AK, H2AFX, H3F3A, H2AFV, HIST2H2BE, HIST3H2A, HIST3H2BB-PS, HIST1H2BF, HIST1H4H, HIST1H2BH, HIST1H2BB, HIST1H2BA, HIST1H2BC	118	202	7691	10.6479	1.87817e-22	9.47321e-23	8.40233e-23
KEGG_PATHWAY	mmu05203:Viral carcinogenesis	15	9.43396	9.66017e-06	HIST1H2BM, HIST1H2BP, HIST1H2BJ, HIST1H2BK, YWHAZ, HIST1H2BQ, HIST2H2BE, HIST3H2BB-PS, HIST1H2BF, HIST1H4H, HIST1H2BH, HIST3H2BA, HIST1H2BB, HIST1H2BA, HIST1H2BC	118	231	7691	4.23234	0.00110066	0.000370307	0.000328446
KEGG_PATHWAY	mmu05012:Parkinson's disease	11	6.91824	8.34595e-05	NDUFA9, ATP5B, UBB, ATP5A1, NDUFS2, NDUFS1, UQCRC2, SLC25A5, ATP5F1, SLC25A4, COX6B1	118	149	7691	4.8118	0.00946965	0.00191957	0.00170257
KEGG_PATHWAY	mmu05010:Alzheimer's disease	11	6.91824	0.000343682	NDUFA9, ATP5B, ATP5A1, ATP2A3, ATP2A2, NDUFS2, ATP2A1, NDUFS1, UQCRC2, ATP5F1, COX6B1	118	177	7691	4.05061	0.0384287	0.00564621	0.00500794
KEGG_PATHWAY	mmu05016:Huntington's disease	11	6.91824	0.000830258	NDUFA9, ATP5B, CLTC, ATP5A1, NDUFS2, NDUFS1, UQCRC2, SLC25A5, ATP5F1, SLC25A4, COX6B1	118	198	7691	3.621	0.0903439	0.011935	0.0105858
KEGG_PATHWAY	mmu04145:Phagosome	10	6.28931	0.0011359	TUBA1C, TUBA1B, TUBB5, TUBA1A, TUBB4B, TUBA3A, TUBB4A, TUBA4A, TUBA8, ACTG1	118	171	7691	3.81158	0.121523	0.0130628	0.0115861
KEGG_PATHWAY	mmu04540:Gap junction	9	5.66038	4.45379e-05	TUBA1C, TUBA1B, TUBB5, TUBA1A, TUBB4B, TUBA3A, TUBB4A, TUBA4A, TUBA8	118	86	7691	6.82095	0.00506456	0.00128046	0.00113572
KEGG_PATHWAY	mmu03010:Ribosome	9	5.66038	0.00158924	RPS4X, RPS25, RPS27, RPS18, RPS3A1, RPS3, RPS27L, RPS27A, UBA52	118	145	7691	4.04553	0.16583	0.0152302	0.0135085
KEGG_PATHWAY	mmu01130:Biosynthesis of antibiotics	9	5.66038	0.0160904	LDHC, LDHB, LDHA, SUCLA2, ACAA2, ACO2, PDHB, DLAT, FH1	118	214	7691	2.74113	0.842642	0.11565	0.102577
KEGG_PATHWAY	mmu00190:Oxidative phosphorylation	8	5.03145	0.00515085	NDUFA9, ATP5B, ATP5A1, NDUFS2, NDUFS1, UQCRC2, ATP5F1, COX6B1	118	139	7691	3.75125	0.44496	0.0455652	0.0404144
KEGG_PATHWAY	mmu04260:Cardiac muscle contraction	7	4.40252	0.00107281	ACTC1, TNNI3, ATP1A1, UQCRC2, MYH6, COX6B1, MYH7	118	77	7691	5.92527	0.115175	0.0130628	0.0115861
KEGG_PATHWAY	mmu04022:cGMP-PKG signaling pathway	7	4.40252	0.0376805	KCNMA1, ATP2A3, ATP2A2, ATP2A1, ATP1A1, SLC25A5, SLC25A4	118	163	7691	2.79905	0.987457	0.207115	0.183702
KEGG_PATHWAY	mmu05202:Transcriptional misregulation in cancer	7	4.40252	0.0396221	JUP, H3F3C, H3F3A, HIST1H3G, HIST2H3C1, HIST1H3I, HIST1H3E	118	165	7691	2.76513	0.990037	0.207115	0.183702
KEGG_PATHWAY	mmu00620:Pyruvate metabolism	6	3.77358	0.000284814	LDHC, LDHB, LDHA, PDHB, DLAT, FH1	118	39	7691	10.0274	0.0319519	0.00545894	0.00484185
KEGG_PATHWAY	mmu01200:Carbon metabolism	6	3.77358	0.0315735	SUCLA2, ACO2, PDHB, DLAT, ACADS, FH1	118	116	7691	3.37127	0.974201	0.201719	0.178916
KEGG_PATHWAY	mmu00020:Citrate cycle (TCA cycle)	5	3.14465	0.00131645	SUCLA2, ACO2, PDHB, DLAT, FH1	118	32	7691	10.1841	0.139442	0.0137629	0.0122071
KEGG_PATHWAY	mmu00010:Glycolysis / Gluconeogenesis	5	3.14465	0.017782	LDHC, LDHB, LDHA, PDHB, DLAT	118	66	7691	4.93772	0.870671	0.12029	0.106692
KEGG_PATHWAY	mmu04972:Pancreatic secretion	5	3.14465	0.0656401	KCNMA1, ATP2A3, ATP2A2, ATP2A1, ATP1A1	118	100	7691	3.2589	0.999565	0.290331	0.257511
KEGG_PATHWAY	mmu04922:Glucagon signaling pathway	5	3.14465	0.0656401	LDHC, LDHB, LDHA, PDHB, CPT1B	118	100	7691	3.2589	0.999565	0.290331	0.257511
KEGG_PATHWAY	mmu00640:Propanoate metabolism	4	2.51572	0.00769157	LDHC, LDHB, LDHA, SUCLA2	118	27	7691	9.65599	0.585312	0.0631807	0.0560386
KEGG_PATHWAY	mmu05143:African trypanosomiasis	4	2.51572	0.0157641	HBB-B2, HBB-B1, HBA-A1, HBB-BS	118	35	7691	7.44891	0.836579	0.11565	0.102577
KEGG_PATHWAY	mmu05144:Malaria	4	2.51572	0.0361597	HBB-B2, HBB-B1, HBA-A1, HBB-BS	118	48	7691	5.4315	0.984983	0.207115	0.183702
KEGG_PATHWAY	mmu00071:Fatty acid degradation	4	2.51572	0.038103	ACAA2, ACADL, ACADS, CPT1B	118	49	7691	5.32065	0.98807	0.207115	0.183702
KEGG_PATHWAY	mmu01212:Fatty acid metabolism	4	2.51572	0.0421467	ACAA2, ACADL, ACADS, CPT1B	118	51	7691	5.112	0.992619	0.210733	0.186911
KEGG_PATHWAY	mmu05134:Legionellosis	4	2.51572	0.0555072	EEF1A1, HSPA8, HSPA2, HSPD1	118	57	7691	4.57389	0.998512	0.265972	0.235906

## Sheet: 大于100分蛋白ID
From	To	Species	Gene Name
Q497E4	ACTC1	Mus musculus	actin, alpha, cardiac muscle 1(Actc1)
Q8BVI9	SLC25A4	Mus musculus	solute carrier family 25 (mitochondrial carrier, adenine nucleotide translocator), member 4(Slc25a4)
Q61272	ACTA1	Mus musculus	actin, alpha 1, skeletal muscle(Acta1)
Q61275	ACTC1	Mus musculus	actin, alpha, cardiac muscle 1(Actc1)
Q3U122	ACTA2	Mus musculus	actin, alpha 2, smooth muscle, aorta(Acta2)
Q3UIJ3	ACTC1	Mus musculus	actin, alpha, cardiac muscle 1(Actc1)
Q3UJ36	ACTG2	Mus musculus	actin, gamma 2, smooth muscle, enteric(Actg2)
Q02257	JUP	Mus musculus	junction plakoglobin(Jup)
P68134	ACTA1	Mus musculus	actin, alpha 1, skeletal muscle(Acta1)
Q3TIU7	NDUFS1	Mus musculus	NADH dehydrogenase (ubiquinone) Fe-S protein 1(Ndufs1)
A0A1D5RM20	ACTA1	Mus musculus	actin, alpha 1, skeletal muscle(Acta1)
P48962	SLC25A4	Mus musculus	solute carrier family 25 (mitochondrial carrier, adenine nucleotide translocator), member 4(Slc25a4)
Q9CRF4	OXCT1	Mus musculus	3-oxoacid CoA transferase 1(Oxct1)
O88493	COL6A3	Mus musculus	collagen, type VI, alpha 3(Col6a3)
E9Q8K5	TTN	Mus musculus	titin(Ttn)
P68033	ACTC1	Mus musculus	actin, alpha, cardiac muscle 1(Actc1)
B2RQQ1	MYH6	Mus musculus	myosin, heavy polypeptide 6, cardiac muscle, alpha(Myh6)
Q9Z0I9	COL6A3	Mus musculus	collagen, type VI, alpha 3(Col6a3)
Q3UIM5	CPT1B	Mus musculus	carnitine palmitoyltransferase 1b, muscle(Cpt1b)
Q02566	MYH6	Mus musculus	myosin, heavy polypeptide 6, cardiac muscle, alpha(Myh6)
Q99KI0	ACO2	Mus musculus	aconitase 2, mitochondrial(Aco2)
E9Q393	CPT1B	Mus musculus	carnitine palmitoyltransferase 1b, muscle(Cpt1b)
Q3UIQ2	NDUFS1	Mus musculus	NADH dehydrogenase (ubiquinone) Fe-S protein 1(Ndufs1)
Q9D0K2	OXCT1	Mus musculus	3-oxoacid CoA transferase 1(Oxct1)
P51881	SLC25A5	Mus musculus	solute carrier family 25 (mitochondrial carrier, adenine nucleotide translocator), member 5(Slc25a5)
Q3U9P7	OXCT1	Mus musculus	3-oxoacid CoA transferase 1(Oxct1)
D3YZY0	ACTG2	Mus musculus	actin, gamma 2, smooth muscle, enteric(Actg2)
Q2TAW4	MYH6	Mus musculus	myosin, heavy polypeptide 6, cardiac muscle, alpha(Myh6)
A2ASS6	TTN	Mus musculus	titin(Ttn)
Q6P8J7	CKMT2	Mus musculus	creatine kinase, mitochondrial 2(Ckmt2)
D3Z2K3	ACTG2	Mus musculus	actin, gamma 2, smooth muscle, enteric(Actg2)
A0A087WS16	COL6A3	Mus musculus	collagen, type VI, alpha 3(Col6a3)
B2RXX9	MYH7	Mus musculus	myosin, heavy polypeptide 7, cardiac muscle, beta(Myh7)
P63268	ACTG2	Mus musculus	actin, gamma 2, smooth muscle, enteric(Actg2)
J3QQ16	COL6A3	Mus musculus	collagen, type VI, alpha 3(Col6a3)
Q924X2	CPT1B	Mus musculus	carnitine palmitoyltransferase 1b, muscle(Cpt1b)
E9PWQ3	COL6A3	Mus musculus	collagen, type VI, alpha 3(Col6a3)
P62737	ACTA2	Mus musculus	actin, alpha 2, smooth muscle, aorta(Acta2)
Q3TG92	ACTC1	Mus musculus	actin, alpha, cardiac muscle 1(Actc1)
Q61264	ACTA1	Mus musculus	actin, alpha 1, skeletal muscle(Acta1)
Q9QZ83	ACTG1	Mus musculus	actin, gamma, cytoplasmic 1(Actg1)
Q545A2	SLC25A5	Mus musculus	solute carrier family 25 (mitochondrial carrier, adenine nucleotide translocator), member 5(Slc25a5)
Q91VD9	NDUFS1	Mus musculus	NADH dehydrogenase (ubiquinone) Fe-S protein 1(Ndufs1)
Q3UJQ9	OXCT1	Mus musculus	3-oxoacid CoA transferase 1(Oxct1)
E9Q8N1	TTN	Mus musculus	titin(Ttn)
D3YWD1	COL6A3	Mus musculus	collagen, type VI, alpha 3(Col6a3)
B2RY26	MYH7	Mus musculus	myosin, heavy polypeptide 7, cardiac muscle, beta(Myh7)
Q3UK61	OXCT1	Mus musculus	3-oxoacid CoA transferase 1(Oxct1)
Q9CXK3	ACTC1	Mus musculus	actin, alpha, cardiac muscle 1(Actc1)
Q91Z83	MYH7	Mus musculus	myosin, heavy polypeptide 7, cardiac muscle, beta(Myh7)
ID	Gene Name	Species
OXCT1	3-oxoacid CoA transferase 1(Oxct1)	Mus musculus
NDUFS1	NADH dehydrogenase (ubiquinone) Fe-S protein 1(Ndufs1)	Mus musculus
ACO2	aconitase 2, mitochondrial(Aco2)	Mus musculus
ACTA1	actin, alpha 1, skeletal muscle(Acta1)	Mus musculus
ACTA2	actin, alpha 2, smooth muscle, aorta(Acta2)	Mus musculus
ACTC1	actin, alpha, cardiac muscle 1(Actc1)	Mus musculus
ACTG2	actin, gamma 2, smooth muscle, enteric(Actg2)	Mus musculus
ACTG1	actin, gamma, cytoplasmic 1(Actg1)	Mus musculus
CPT1B	carnitine palmitoyltransferase 1b, muscle(Cpt1b)	Mus musculus
COL6A3	collagen, type VI, alpha 3(Col6a3)	Mus musculus
CKMT2	creatine kinase, mitochondrial 2(Ckmt2)	Mus musculus
JUP	junction plakoglobin(Jup)	Mus musculus
MYH6	myosin, heavy polypeptide 6, cardiac muscle, alpha(Myh6)	Mus musculus
MYH7	myosin, heavy polypeptide 7, cardiac muscle, beta(Myh7)	Mus musculus
SLC25A4	solute carrier family 25 (mitochondrial carrier, adenine nucleotide translocator), member 4(Slc25a4)	Mus musculus
SLC25A5	solute carrier family 25 (mitochondrial carrier, adenine nucleotide translocator), member 5(Slc25a5)	Mus musculus
TTN	titin(Ttn)	Mus musculus
